# Supplementary material for: A probiotic bi-functional peptidoglycan hydrolase sheds NOD2 ligands to regulate gut homeostasis in female mice
Source: Nat Commun. 2023 Jun 7;14:3338. doi: 10.1038/s41467-023-38950-3 (PMC10247697; doi:10.1038/s41467-023-38950-3)
Supplement: Supplementary file 4 — Supplementary Data 1 [file 41467_2023_38950_MOESM4_ESM.xlsx]

## Sheet: Supplementary Data 1
Supplementary Data 1. Three hundred and sixty-four predicted secreted proteins from 10 Lactobacillus strains categorized into 159 clusters at 75% identity.
Cluster Number	Protein Length	Protein ID	Identity with represents(*)	Strain	Genome ID
Cluster 0
0	3275aa	LGG1_BAI42056.1	*	Lacticaseibacillus rhamnosus GG	GCA_000026505.1
1	3275aa	LGG2_CAR87487.1	at 100.00%	Lacticaseibacillus rhamnosus GG	GCA_000011045.1
Cluster 1
0	2724aa	Casei_12a_EKP96796.1	at 76.84%	Lacticaseibacillus casei 12A	GCA_000309565.2
1	1103aa	Casei_DSM20011_BAN75472.1	at 78.51%	Lacticaseibacillus casei DSM 20011	GCA_000829055.1
2	2267aa	paracasei_JCM8130_BAN72771.1	at 76.27%	Lacticaseibacillus paracasei subsp. paracasei JCM 8130	GCA_000829035.1
3	2724aa	paracasei_N1115_AHJ33929.1	at 76.40%	Lacticaseibacillus paracasei N1115	GCA_000582665.1
4	2742aa	rhamnosus_LOCK900_AGP72269.1	*	Lacticaseibacillus rhamnosus LOCK900	GCA_000418475.1
Cluster 2
0	2603aa	LGG1_BAI43342.1	at 98.16%	Lacticaseibacillus rhamnosus GG	GCA_000026505.1
1	2603aa	LGG2_CAR88818.1	at 98.16%	Lacticaseibacillus rhamnosus GG	GCA_000011045.1
2	2619aa	rhamnosus_LOCK900_AGP72668.1	*	Lacticaseibacillus rhamnosus LOCK900	GCA_000418475.1
3	1052aa	rhamnosus_LOCK908_AGP75585.1	at 78.99%	Lacticaseibacillus rhamnosus LOCK908	GCA_000418495.1
Cluster 3
0	2456aa	Casei_DSM20011_BAN74132.1	*	Lacticaseibacillus casei DSM 20011	GCA_000829055.1
Cluster 4
0	2299aa	rhamnosus_LOCK908_AGP75584.1	*	Lacticaseibacillus rhamnosus LOCK908	GCA_000418495.1
Cluster 5
0	2232aa	paracasei_JCM8130_BAN70728.1	*	Lacticaseibacillus paracasei subsp. paracasei JCM 8130	GCA_000829035.1
1	2232aa	paracasei_N1115_AHJ31942.1	at 100.00%	Lacticaseibacillus paracasei N1115	GCA_000582665.1
Cluster 6
0	2178aa	Casei_12a_EKQ01516.1	*	Lacticaseibacillus casei 12A	GCA_000309565.2
Cluster 7
0	1902aa	Casei_12a_EKP96837.1	at 77.18%	Lacticaseibacillus casei 12A	GCA_000309565.2
1	1960aa	Casei_DSM20011_BAN75201.1	at 77.65%	Lacticaseibacillus casei DSM 20011	GCA_000829055.1
2	1973aa	LGG1_BAI42712.1	at 99.19%	Lacticaseibacillus rhamnosus GG	GCA_000026505.1
3	1973aa	LGG2_CAR88169.1	at 99.19%	Lacticaseibacillus rhamnosus GG	GCA_000011045.1
4	1902aa	paracasei_JCM8130_BAN72497.1	at 76.92%	Lacticaseibacillus paracasei subsp. paracasei JCM 8130	GCA_000829035.1
5	1902aa	paracasei_N1115_AHJ33659.1	at 76.81%	Lacticaseibacillus paracasei N1115	GCA_000582665.1
6	1985aa	rhamnosus_LOCK900_AGP72026.1	*	Lacticaseibacillus rhamnosus LOCK900	GCA_000418475.1
7	1973aa	rhamnosus_LOCK908_AGP74952.1	at 98.78%	Lacticaseibacillus rhamnosus LOCK908	GCA_000418495.1
Cluster 8
0	1984aa	Casei_12a_EKP96471.1	*	Lacticaseibacillus casei 12A	GCA_000309565.2
1	1069aa	paracasei_JCM8130_BAN73133.1	at 98.41%	Lacticaseibacillus paracasei subsp. paracasei JCM 8130	GCA_000829035.1
2	333aa	paracasei_N1115_AHJ34231.1	at 84.08%	Lacticaseibacillus paracasei N1115	GCA_000582665.1
3	1069aa	paracasei_N1115_AHJ34232.1	at 98.32%	Lacticaseibacillus paracasei N1115	GCA_000582665.1
Cluster 9
0	1653aa	LGG1_BAI42720.1	at 83.00%	Lacticaseibacillus rhamnosus GG	GCA_000026505.1
1	1433aa	LGG2_CAR88177.1	at 84.23%	Lacticaseibacillus rhamnosus GG	GCA_000011045.1
2	1901aa	rhamnosus_LOCK900_AGP72036.1	*	Lacticaseibacillus rhamnosus LOCK900	GCA_000418475.1
3	1064aa	rhamnosus_LOCK908_AGP74959.1	at 91.64%	Lacticaseibacillus rhamnosus LOCK908	GCA_000418495.1
Cluster 10
0	1809aa	Casei_12a_EKQ01517.1	*	Lacticaseibacillus casei 12A	GCA_000309565.2
1	1783aa	paracasei_JCM8130_BAN70729.1	at 83.40%	Lacticaseibacillus paracasei subsp. paracasei JCM 8130	GCA_000829035.1
2	1756aa	paracasei_N1115_AHJ31943.1	at 84.74%	Lacticaseibacillus paracasei N1115	GCA_000582665.1
Cluster 11
0	1807aa	Reuteri_SD2112_AEI56976.1	*	Reuteri_SD2112_AEI56976.1	Reuteri_SD2112_AEI56976.1
Cluster 12
0	1782aa	rhamnosus_LOCK900_AGP72528.1	at 97.36%	Lacticaseibacillus rhamnosus LOCK900	GCA_000418475.1
1	1794aa	rhamnosus_LOCK908_AGP75444.1	*	Lacticaseibacillus rhamnosus LOCK908	GCA_000418495.1
Cluster 13
0	1786aa	Reuteri_I5007_AGN99124.1	*	Reuteri_I5007_AGN99124.1	Reuteri_I5007_AGN99124.1
Cluster 14
0	255aa	paracasei_JCM8130_BAN73008.1	at 96.86%	Lacticaseibacillus paracasei subsp. paracasei JCM 8130	GCA_000829035.1
1	1771aa	paracasei_N1115_AHJ34115.1	*	Lacticaseibacillus paracasei N1115	GCA_000582665.1
Cluster 15
0	1613aa	Casei_12a_EKP99663.1	*	Lacticaseibacillus casei 12A	GCA_000309565.2
Cluster 16
0	1561aa	LGG1_BAI42533.1	*	Lacticaseibacillus rhamnosus GG	GCA_000026505.1
1	1561aa	LGG2_CAR87982.1	at 100.00%	Lacticaseibacillus rhamnosus GG	GCA_000011045.1
Cluster 17
0	1558aa	paracasei_JCM8130_BAN72041.1	*	Lacticaseibacillus paracasei subsp. paracasei JCM 8130	GCA_000829035.1
Cluster 18
0	1543aa	paracasei_N1115_AHJ34452.1	*	Lacticaseibacillus paracasei N1115	GCA_000582665.1
Cluster 19
0	1534aa	rhamnosus_LOCK908_AGP74958.1	*	Lacticaseibacillus rhamnosus LOCK908	GCA_000418495.1
Cluster 20
0	1494aa	LGG1_BAI43153.1	*	Lacticaseibacillus rhamnosus GG	GCA_000026505.1
1	1494aa	LGG2_CAR88629.1	at 100.00%	Lacticaseibacillus rhamnosus GG	GCA_000011045.1
2	1494aa	rhamnosus_LOCK900_AGP72514.1	at 99.40%	Lacticaseibacillus rhamnosus LOCK900	GCA_000418475.1
3	1494aa	rhamnosus_LOCK908_AGP75431.1	at 99.26%	Lacticaseibacillus rhamnosus LOCK908	GCA_000418495.1
Cluster 21
0	1492aa	LGG1_BAI40578.1	*	Lacticaseibacillus rhamnosus GG	GCA_000026505.1
1	1492aa	LGG2_CAR85946.1	at 100.00%	Lacticaseibacillus rhamnosus GG	GCA_000011045.1
2	688aa	rhamnosus_LOCK900_AGP69907.1	at 96.95%	Lacticaseibacillus rhamnosus LOCK900	GCA_000418475.1
3	1492aa	rhamnosus_LOCK908_AGP72733.1	at 98.19%	Lacticaseibacillus rhamnosus LOCK908	GCA_000418495.1
Cluster 22
0	1491aa	Reuteri_I5007_AGO00215.1	*	Reuteri_I5007_AGO00215.1	Reuteri_I5007_AGO00215.1
Cluster 23
0	1460aa	paracasei_N1115_AHJ33416.1	*	Lacticaseibacillus paracasei N1115	GCA_000582665.1
Cluster 24
0	1391aa	LGG1_BAI41991.1	*	Lacticaseibacillus rhamnosus GG	GCA_000026505.1
1	1388aa	LGG2_CAR87420.1	at 99.93%	Lacticaseibacillus rhamnosus GG	GCA_000011045.1
Cluster 25
0	1335aa	Casei_DSM20011_BAN75367.1	*	Lacticaseibacillus casei DSM 20011	GCA_000829055.1
Cluster 26
0	1322aa	Casei_DSM20011_BAN73896.1	*	Lacticaseibacillus casei DSM 20011	GCA_000829055.1
Cluster 27
0	1262aa	Reuteri_I5007_AGN99889.1	*	Reuteri_I5007_AGN99889.1	Reuteri_I5007_AGN99889.1
Cluster 28
0	1262aa	Reuteri_I5007_AGO00212.1	*	Reuteri_I5007_AGO00212.1	Reuteri_I5007_AGO00212.1
Cluster 29
0	1257aa	Casei_DSM20011_BAN75605.1	*	Lacticaseibacillus casei DSM 20011	GCA_000829055.1
Cluster 30
0	1200aa	LGG1_BAI42403.1	*	Lacticaseibacillus rhamnosus GG	GCA_000026505.1
1	1200aa	LGG2_CAR87848.1	at 99.92%	Lacticaseibacillus rhamnosus GG	GCA_000011045.1
2	1200aa	rhamnosus_LOCK900_AGP71699.1	at 97.75%	Lacticaseibacillus rhamnosus LOCK900	GCA_000418475.1
3	1065aa	rhamnosus_LOCK908_AGP74631.1	at 97.56%	Lacticaseibacillus rhamnosus LOCK908	GCA_000418495.1
Cluster 31
0	1200aa	paracasei_JCM8130_BAN73132.1	*	Lacticaseibacillus paracasei subsp. paracasei JCM 8130	GCA_000829035.1
Cluster 32
0	1166aa	Reuteri_I5007_AGN98423.1	*	Reuteri_I5007_AGN98423.1	Reuteri_I5007_AGN98423.1
Cluster 33
0	1144aa	Casei_12a_EKP98418.1	*	Lacticaseibacillus casei 12A	GCA_000309565.2
1	537aa	paracasei_JCM8130_BAN72157.1	at 84.54%	Lacticaseibacillus paracasei subsp. paracasei JCM 8130	GCA_000829035.1
Cluster 34
0	1084aa	Reuteri_I5007_AGN99646.1	*	Reuteri_I5007_AGN99646.1	Reuteri_I5007_AGN99646.1
Cluster 35
0	1071aa	paracasei_JCM8130_BAN71108.1	*	Lacticaseibacillus paracasei subsp. paracasei JCM 8130	GCA_000829035.1
1	1067aa	paracasei_JCM8130_BAN72039.1	at 80.51%	Lacticaseibacillus paracasei subsp. paracasei JCM 8130	GCA_000829035.1
2	1068aa	paracasei_N1115_AHJ32417.1	at 96.63%	Lacticaseibacillus paracasei N1115	GCA_000582665.1
3	1071aa	paracasei_N1115_AHJ33667.1	at 97.20%	Lacticaseibacillus paracasei N1115	GCA_000582665.1
Cluster 36
0	1020aa	Reuteri_SD2112_AEI57522.1	*	Reuteri_SD2112_AEI57522.1	Reuteri_SD2112_AEI57522.1
Cluster 37
0	1006aa	Casei_DSM20011_BAN75366.1	*	Lacticaseibacillus casei DSM 20011	GCA_000829055.1
Cluster 38
0	977aa	LGG1_BAI41989.1	*	Lacticaseibacillus rhamnosus GG	GCA_000026505.1
1	977aa	LGG2_CAR87418.1	at 100.00%	Lacticaseibacillus rhamnosus GG	GCA_000011045.1
Cluster 39
0	958aa	Reuteri_I5007_AGN99055.1	*	Reuteri_I5007_AGN99055.1	Reuteri_I5007_AGN99055.1
Cluster 40
0	955aa	rhamnosus_LOCK908_AGP73376.1	*	Lacticaseibacillus rhamnosus LOCK908	GCA_000418495.1
Cluster 41
0	914aa	Reuteri_SD2112_AEI56595.1	*	Reuteri_SD2112_AEI56595.1	Reuteri_SD2112_AEI56595.1
Cluster 42
0	856aa	Casei_12a_EKQ01882.2	*	Lacticaseibacillus casei 12A	GCA_000309565.2
Cluster 43
0	798aa	Reuteri_I5007_AGN99182.1	*	Reuteri_I5007_AGN99182.1	Reuteri_I5007_AGN99182.1
1	125aa	Reuteri_SD2112_AEI56233.1	at 91.20%	Reuteri_SD2112_AEI56233.1	Reuteri_SD2112_AEI56233.1
Cluster 44
0	792aa	Casei_12a_EKP96728.1	*	Lacticaseibacillus casei 12A	GCA_000309565.2
1	710aa	paracasei_JCM8130_BAN72641.1	at 76.90%	Lacticaseibacillus paracasei subsp. paracasei JCM 8130	GCA_000829035.1
2	351aa	paracasei_N1115_AHJ33859.1	at 88.03%	Lacticaseibacillus paracasei N1115	GCA_000582665.1
Cluster 45
0	774aa	Casei_DSM20011_BAN75362.1	*	Lacticaseibacillus casei DSM 20011	GCA_000829055.1
Cluster 46
0	773aa	Reuteri_I5007_AGN98832.1	*	Reuteri_I5007_AGN98832.1	Reuteri_I5007_AGN98832.1
1	773aa	Reuteri_SD2112_AEI56580.1	at 97.93%	Reuteri_SD2112_AEI56580.1	Reuteri_SD2112_AEI56580.1
Cluster 47
0	771aa	rhamnosus_LOCK900_AGP71268.1	*	Lacticaseibacillus rhamnosus LOCK900	GCA_000418475.1
1	771aa	rhamnosus_LOCK908_AGP74188.1	at 99.87%	Lacticaseibacillus rhamnosus LOCK908	GCA_000418495.1
Cluster 48
0	763aa	Casei_12a_EKQ00372.1	*	Lacticaseibacillus casei 12A	GCA_000309565.2
1	345aa	Casei_DSM20011_BAN74071.1	at 81.45%	Lacticaseibacillus casei DSM 20011	GCA_000829055.1
2	763aa	paracasei_JCM8130_BAN71271.1	at 99.21%	Lacticaseibacillus paracasei subsp. paracasei JCM 8130	GCA_000829035.1
3	763aa	paracasei_N1115_AHJ33268.1	at 99.21%	Lacticaseibacillus paracasei N1115	GCA_000582665.1
Cluster 49
0	754aa	Reuteri_SD2112_AEI58395.1	*	Reuteri_SD2112_AEI58395.1	Reuteri_SD2112_AEI58395.1
Cluster 50
0	693aa	Casei_12a_EKP98460.1	*	Lacticaseibacillus casei 12A	GCA_000309565.2
1	693aa	paracasei_JCM8130_BAN72241.1	at 96.68%	Lacticaseibacillus paracasei subsp. paracasei JCM 8130	GCA_000829035.1
2	693aa	paracasei_N1115_AHJ32338.1	at 96.68%	Lacticaseibacillus paracasei N1115	GCA_000582665.1
3	691aa	rhamnosus_LOCK900_AGP71739.1	at 75.11%	Lacticaseibacillus rhamnosus LOCK900	GCA_000418475.1
Cluster 51
0	693aa	Reuteri_I5007_AGO00102.1	*	Reuteri_I5007_AGO00102.1	Reuteri_I5007_AGO00102.1
Cluster 52
0	660aa	Casei_DSM20011_BAN73835.1	at 84.85%	Lacticaseibacillus casei DSM 20011	GCA_000829055.1
1	692aa	paracasei_JCM8130_BAN72040.1	*	Lacticaseibacillus paracasei subsp. paracasei JCM 8130	GCA_000829035.1
Cluster 53
0	690aa	Casei_DSM20011_BAN74940.1	at 79.13%	Lacticaseibacillus casei DSM 20011	GCA_000829055.1
1	691aa	rhamnosus_LOCK908_AGP74685.1	*	Lacticaseibacillus rhamnosus LOCK908	GCA_000418495.1
Cluster 54
0	673aa	Casei_DSM20011_BAN75331.1	*	Lacticaseibacillus casei DSM 20011	GCA_000829055.1
Cluster 55
0	665aa	Casei_12a_EKQ01538.1	*	Lacticaseibacillus casei 12A	GCA_000309565.2
1	564aa	paracasei_JCM8130_BAN70823.1	at 98.58%	Lacticaseibacillus paracasei subsp. paracasei JCM 8130	GCA_000829035.1
Cluster 56
0	662aa	LGG1_BAI40895.1	*	Lacticaseibacillus rhamnosus GG	GCA_000026505.1
1	651aa	LGG2_CAR86277.1	at 99.85%	Lacticaseibacillus rhamnosus GG	GCA_000011045.1
2	662aa	rhamnosus_LOCK900_AGP70217.1	at 99.70%	Lacticaseibacillus rhamnosus LOCK900	GCA_000418475.1
Cluster 57
0	653aa	LGG2_CAR86076.1	*	Lacticaseibacillus rhamnosus GG	GCA_000011045.1
1	651aa	rhamnosus_LOCK900_AGP70027.1	at 98.31%	Lacticaseibacillus rhamnosus LOCK900	GCA_000418475.1
Cluster 58
0	643aa	Casei_DSM20011_BAN75208.1	*	Lacticaseibacillus casei DSM 20011	GCA_000829055.1
Cluster 59
0	641aa	Casei_DSM20011_BAN73258.1	*	Lacticaseibacillus casei DSM 20011	GCA_000829055.1
Cluster 60
0	639aa	Casei_DSM20011_BAN75209.1	*	Lacticaseibacillus casei DSM 20011	GCA_000829055.1
Cluster 61
0	637aa	Casei_DSM20011_BAN73897.1	*	Lacticaseibacillus casei DSM 20011	GCA_000829055.1
Cluster 62
0	604aa	LGG1_BAI40946.1	*	Lacticaseibacillus rhamnosus GG	GCA_000026505.1
1	604aa	LGG2_CAR86329.1	at 100.00%	Lacticaseibacillus rhamnosus GG	GCA_000011045.1
Cluster 63
0	591aa	Reuteri_SD2112_AEI56232.1	*	Reuteri_SD2112_AEI56232.1	Reuteri_SD2112_AEI56232.1
Cluster 64
0	571aa	LGG1_BAI42053.1	at 96.85%	Lacticaseibacillus rhamnosus GG	GCA_000026505.1
1	571aa	LGG2_CAR87484.1	at 96.85%	Lacticaseibacillus rhamnosus GG	GCA_000011045.1
2	572aa	rhamnosus_LOCK900_AGP71339.1	*	Lacticaseibacillus rhamnosus LOCK900	GCA_000418475.1
3	572aa	rhamnosus_LOCK908_AGP74263.1	at 97.20%	Lacticaseibacillus rhamnosus LOCK908	GCA_000418495.1
Cluster 65
0	570aa	Reuteri_I5007_AGN99919.1	*	Reuteri_I5007_AGN99919.1	Reuteri_I5007_AGN99919.1
Cluster 66
0	565aa	Reuteri_I5007_AGN98392.1	at 90.09%	Reuteri_I5007_AGN98392.1	Reuteri_I5007_AGN98392.1
1	568aa	Reuteri_SD2112_AEI57274.1	*	Reuteri_SD2112_AEI57274.1	Reuteri_SD2112_AEI57274.1
Cluster 67
0	556aa	LGG1_BAI42395.1	*	Lacticaseibacillus rhamnosus GG	GCA_000026505.1
1	556aa	LGG2_CAR87840.1	at 100.00%	Lacticaseibacillus rhamnosus GG	GCA_000011045.1
2	556aa	paracasei_JCM8130_BAN72144.1	at 82.91%	Lacticaseibacillus paracasei subsp. paracasei JCM 8130	GCA_000829035.1
3	556aa	paracasei_N1115_AHJ32454.1	at 82.91%	Lacticaseibacillus paracasei N1115	GCA_000582665.1
4	556aa	rhamnosus_LOCK900_AGP71689.1	at 99.28%	Lacticaseibacillus rhamnosus LOCK900	GCA_000418475.1
5	556aa	rhamnosus_LOCK908_AGP74620.1	at 94.24%	Lacticaseibacillus rhamnosus LOCK908	GCA_000418495.1
Cluster 68
0	547aa	Casei_DSM20011_BAN73904.1	*	Lacticaseibacillus casei DSM 20011	GCA_000829055.1
Cluster 69
0	545aa	Reuteri_I5007_AGN99069.1	*	Reuteri_I5007_AGN99069.1	Reuteri_I5007_AGN99069.1
Cluster 70
0	536aa	Casei_12a_EKP96359.1	*	Lacticaseibacillus casei 12A	GCA_000309565.2
1	536aa	Casei_DSM20011_BAN75711.1	at 88.99%	Lacticaseibacillus casei DSM 20011	GCA_000829055.1
2	536aa	LGG1_BAI43222.1	at 88.25%	Lacticaseibacillus rhamnosus GG	GCA_000026505.1
3	536aa	LGG2_CAR88696.1	at 88.25%	Lacticaseibacillus rhamnosus GG	GCA_000011045.1
4	536aa	paracasei_JCM8130_BAN73040.1	at 99.07%	Lacticaseibacillus paracasei subsp. paracasei JCM 8130	GCA_000829035.1
5	536aa	paracasei_N1115_AHJ34142.1	at 99.07%	Lacticaseibacillus paracasei N1115	GCA_000582665.1
6	536aa	rhamnosus_LOCK900_AGP72566.1	at 88.81%	Lacticaseibacillus rhamnosus LOCK900	GCA_000418475.1
7	536aa	rhamnosus_LOCK908_AGP75485.1	at 88.99%	Lacticaseibacillus rhamnosus LOCK908	GCA_000418495.1
Cluster 71
0	519aa	Casei_DSM20011_BAN75840.1	*	Lacticaseibacillus casei DSM 20011	GCA_000829055.1
1	519aa	paracasei_N1115_AHJ34543.1	at 94.03%	Lacticaseibacillus paracasei N1115	GCA_000582665.1
Cluster 72
0	513aa	Casei_DSM20011_BAN73994.1	*	Lacticaseibacillus casei DSM 20011	GCA_000829055.1
Cluster 73
0	503aa	Reuteri_SD2112_AEI58077.1	*	Reuteri_SD2112_AEI58077.1	Reuteri_SD2112_AEI58077.1
Cluster 74
0	498aa	LGG1_BAI40838.1	*	Lacticaseibacillus rhamnosus GG	GCA_000026505.1
1	498aa	LGG2_CAR86219.1	at 100.00%	Lacticaseibacillus rhamnosus GG	GCA_000011045.1
2	498aa	rhamnosus_LOCK900_AGP70157.1	at 100.00%	Lacticaseibacillus rhamnosus LOCK900	GCA_000418475.1
3	493aa	rhamnosus_LOCK908_AGP72998.1	at 99.80%	Lacticaseibacillus rhamnosus LOCK908	GCA_000418495.1
Cluster 75
0	482aa	Casei_DSM20011_BAN75835.1	*	Lacticaseibacillus casei DSM 20011	GCA_000829055.1
Cluster 76
0	479aa	rhamnosus_LOCK908_AGP74640.1	*	Lacticaseibacillus rhamnosus LOCK908	GCA_000418495.1
Cluster 77
0	477aa	Reuteri_I5007_AGN99490.1	*	Reuteri_I5007_AGN99490.1	Reuteri_I5007_AGN99490.1
Cluster 78
0	475aa	Casei_DSM20011_BAN75360.1	*	Lacticaseibacillus casei DSM 20011	GCA_000829055.1
Cluster 79
0	470aa	Casei_DSM20011_BAN73378.1	*	Lacticaseibacillus casei DSM 20011	GCA_000829055.1
Cluster 80
0	442aa	Casei_12a_EKP96364.1	at 90.05%	Lacticaseibacillus casei 12A	GCA_000309565.2
1	445aa	Casei_DSM20011_BAN75716.1	*	Lacticaseibacillus casei DSM 20011	GCA_000829055.1
2	444aa	LGG1_BAI43227.1	at 90.32%	Lacticaseibacillus rhamnosus GG	GCA_000026505.1
3	444aa	LGG2_CAR88701.1	at 90.32%	Lacticaseibacillus rhamnosus GG	GCA_000011045.1
4	442aa	paracasei_JCM8130_BAN73045.1	at 89.37%	Lacticaseibacillus paracasei subsp. paracasei JCM 8130	GCA_000829035.1
5	442aa	paracasei_N1115_AHJ34147.1	at 89.59%	Lacticaseibacillus paracasei N1115	GCA_000582665.1
6	444aa	rhamnosus_LOCK900_AGP72572.1	at 90.32%	Lacticaseibacillus rhamnosus LOCK900	GCA_000418475.1
7	444aa	rhamnosus_LOCK908_AGP75494.1	at 90.32%	Lacticaseibacillus rhamnosus LOCK908	GCA_000418495.1
Cluster 81
0	443aa	paracasei_JCM8130_BAN71327.1	*	Lacticaseibacillus paracasei subsp. paracasei JCM 8130	GCA_000829035.1
1	186aa	paracasei_N1115_AHJ33205.1	at 98.92%	Lacticaseibacillus paracasei N1115	GCA_000582665.1
Cluster 82
0	440aa	Casei_12a_EKP99238.1	*	Lacticaseibacillus casei 12A	GCA_000309565.2
1	440aa	LGG1_BAI42030.1	at 89.32%	Lacticaseibacillus rhamnosus GG	GCA_000026505.1
2	440aa	LGG2_CAR87461.1	at 89.32%	Lacticaseibacillus rhamnosus GG	GCA_000011045.1
3	440aa	paracasei_JCM8130_BAN71757.1	at 99.55%	Lacticaseibacillus paracasei subsp. paracasei JCM 8130	GCA_000829035.1
4	440aa	paracasei_N1115_AHJ32791.1	at 99.77%	Lacticaseibacillus paracasei N1115	GCA_000582665.1
5	440aa	rhamnosus_LOCK900_AGP71319.1	at 89.55%	Lacticaseibacillus rhamnosus LOCK900	GCA_000418475.1
6	440aa	rhamnosus_LOCK908_AGP74242.1	at 89.55%	Lacticaseibacillus rhamnosus LOCK908	GCA_000418495.1
Cluster 83
0	440aa	Casei_DSM20011_BAN73998.1	*	Lacticaseibacillus casei DSM 20011	GCA_000829055.1
Cluster 84
0	432aa	Casei_DSM20011_BAN73842.1	*	Lacticaseibacillus casei DSM 20011	GCA_000829055.1
1	432aa	Casei_DSM20011_BAN73902.1	at 90.51%	Lacticaseibacillus casei DSM 20011	GCA_000829055.1
2	432aa	LGG1_BAI41617.1	at 91.20%	Lacticaseibacillus rhamnosus GG	GCA_000026505.1
3	432aa	LGG2_CAR87038.1	at 91.20%	Lacticaseibacillus rhamnosus GG	GCA_000011045.1
4	432aa	paracasei_JCM8130_BAN71113.1	at 88.43%	Lacticaseibacillus paracasei subsp. paracasei JCM 8130	GCA_000829035.1
5	432aa	paracasei_N1115_AHJ32422.1	at 91.90%	Lacticaseibacillus paracasei N1115	GCA_000582665.1
6	432aa	paracasei_N1115_AHJ33662.1	at 90.97%	Lacticaseibacillus paracasei N1115	GCA_000582665.1
Cluster 85
0	431aa	rhamnosus_LOCK900_AGP71338.1	*	Lacticaseibacillus rhamnosus LOCK900	GCA_000418475.1
Cluster 86
0	429aa	Casei_12a_EKQ01811.1	at 91.61%	Lacticaseibacillus casei 12A	GCA_000309565.2
1	429aa	LGG2_CAR86224.1	at 99.77%	Lacticaseibacillus rhamnosus GG	GCA_000011045.1
2	429aa	paracasei_JCM8130_BAN70568.1	at 91.84%	Lacticaseibacillus paracasei subsp. paracasei JCM 8130	GCA_000829035.1
3	429aa	paracasei_N1115_AHJ31787.1	at 91.84%	Lacticaseibacillus paracasei N1115	GCA_000582665.1
4	430aa	rhamnosus_LOCK900_AGP70166.1	*	Lacticaseibacillus rhamnosus LOCK900	GCA_000418475.1
5	430aa	rhamnosus_LOCK908_AGP73007.1	at 99.53%	Lacticaseibacillus rhamnosus LOCK908	GCA_000418495.1
Cluster 87
0	426aa	Reuteri_I5007_AGN98237.1	*	Reuteri_I5007_AGN98237.1	Reuteri_I5007_AGN98237.1
1	424aa	Reuteri_SD2112_AEI57387.1	at 97.41%	Reuteri_SD2112_AEI57387.1	Reuteri_SD2112_AEI57387.1
Cluster 88
0	411aa	Casei_12a_EKP96502.1	at 87.59%	Lacticaseibacillus casei 12A	GCA_000309565.2
1	418aa	Casei_DSM20011_BAN73187.1	*	Lacticaseibacillus casei DSM 20011	GCA_000829055.1
2	416aa	LGG1_BAI40559.1	at 88.70%	Lacticaseibacillus rhamnosus GG	GCA_000026505.1
3	416aa	LGG2_CAR85926.1	at 88.70%	Lacticaseibacillus rhamnosus GG	GCA_000011045.1
4	411aa	paracasei_JCM8130_BAN70316.1	at 87.59%	Lacticaseibacillus paracasei subsp. paracasei JCM 8130	GCA_000829035.1
5	411aa	paracasei_N1115_AHJ34265.1	at 87.59%	Lacticaseibacillus paracasei N1115	GCA_000582665.1
6	416aa	rhamnosus_LOCK900_AGP69886.1	at 88.94%	Lacticaseibacillus rhamnosus LOCK900	GCA_000418475.1
7	416aa	rhamnosus_LOCK908_AGP72715.1	at 88.70%	Lacticaseibacillus rhamnosus LOCK908	GCA_000418495.1
Cluster 89
0	417aa	LGG1_BAI42451.1	*	Lacticaseibacillus rhamnosus GG	GCA_000026505.1
1	417aa	LGG2_CAR87896.1	at 100.00%	Lacticaseibacillus rhamnosus GG	GCA_000011045.1
Cluster 90
0	410aa	Casei_12a_EKQ00316.1	*	Lacticaseibacillus casei 12A	GCA_000309565.2
Cluster 91
0	400aa	Casei_12a_EKP98037.1	at 99.00%	Lacticaseibacillus casei 12A	GCA_000309565.2
1	397aa	Casei_DSM20011_BAN74959.1	at 75.82%	Lacticaseibacillus casei DSM 20011	GCA_000829055.1
2	399aa	LGG1_BAI42465.1	at 76.19%	Lacticaseibacillus rhamnosus GG	GCA_000026505.1
3	399aa	LGG2_CAR87911.1	at 76.19%	Lacticaseibacillus rhamnosus GG	GCA_000011045.1
4	404aa	paracasei_JCM8130_BAN72265.1	*	Lacticaseibacillus paracasei subsp. paracasei JCM 8130	GCA_000829035.1
5	404aa	paracasei_N1115_AHJ32317.1	at 100.00%	Lacticaseibacillus paracasei N1115	GCA_000582665.1
6	399aa	rhamnosus_LOCK900_AGP71761.1	at 76.94%	Lacticaseibacillus rhamnosus LOCK900	GCA_000418475.1
7	399aa	rhamnosus_LOCK908_AGP74706.1	at 75.69%	Lacticaseibacillus rhamnosus LOCK908	GCA_000418495.1
Cluster 92
0	403aa	paracasei_N1115_AHJ34621.1	*	Lacticaseibacillus paracasei N1115	GCA_000582665.1
Cluster 93
0	397aa	LGG1_BAI43223.1	at 96.73%	Lacticaseibacillus rhamnosus GG	GCA_000026505.1
1	397aa	LGG2_CAR88697.1	at 96.73%	Lacticaseibacillus rhamnosus GG	GCA_000011045.1
2	402aa	rhamnosus_LOCK900_AGP72568.1	*	Lacticaseibacillus rhamnosus LOCK900	GCA_000418475.1
3	402aa	rhamnosus_LOCK908_AGP75487.1	at 94.28%	Lacticaseibacillus rhamnosus LOCK908	GCA_000418495.1
Cluster 94
0	390aa	Casei_12a_EKP96360.1	*	Lacticaseibacillus casei 12A	GCA_000309565.2
1	390aa	paracasei_JCM8130_BAN73041.1	at 99.23%	Lacticaseibacillus paracasei subsp. paracasei JCM 8130	GCA_000829035.1
2	390aa	paracasei_N1115_AHJ34143.1	at 99.49%	Lacticaseibacillus paracasei N1115	GCA_000582665.1
Cluster 95
0	375aa	Casei_DSM20011_BAN75712.1	*	Lacticaseibacillus casei DSM 20011	GCA_000829055.1
Cluster 96
0	352aa	paracasei_JCM8130_BAN73165.1	*	Lacticaseibacillus paracasei subsp. paracasei JCM 8130	GCA_000829035.1
Cluster 97 (LPH)
0	344aa	Casei_12a_EKP97387.2	at 75.00%	Lacticaseibacillus casei 12A	GCA_000309565.2
1	351aa	Casei_DSM20011_BAN75155.1	*	Lacticaseibacillus casei DSM 20011	GCA_000829055.1
2	332aa	LGG1_BAI42666.1	at 78.61%	Lacticaseibacillus rhamnosus GG	GCA_000026505.1
3	332aa	LGG2_CAR88120.1	at 78.61%	Lacticaseibacillus rhamnosus GG	GCA_000011045.1
4	339aa	paracasei_JCM8130_BAN72453.1	at 75.22%	Lacticaseibacillus paracasei subsp. paracasei JCM 8130	GCA_000829035.1
5	339aa	paracasei_N1115_AHJ33613.1	at 75.22%	Lacticaseibacillus paracasei N1115	GCA_000582665.1
6	332aa	rhamnosus_LOCK900_AGP71975.1	at 78.92%	Lacticaseibacillus rhamnosus LOCK900	GCA_000418475.1
7	332aa	rhamnosus_LOCK908_AGP74899.1	at 77.71%	Lacticaseibacillus rhamnosus LOCK908	GCA_000418495.1
Cluster 98
0	347aa	Reuteri_SD2112_AEI56937.1	*	Reuteri_SD2112_AEI56937.1	Reuteri_SD2112_AEI56937.1
Cluster 99
0	343aa	Reuteri_I5007_AGN99805.1	*	Reuteri_I5007_AGN99805.1	Reuteri_I5007_AGN99805.1
1	343aa	Reuteri_SD2112_AEI57759.1	at 97.67%	Reuteri_SD2112_AEI57759.1	Reuteri_SD2112_AEI57759.1
Cluster 100
0	341aa	Reuteri_I5007_AGN98429.1	at 96.77%	Reuteri_I5007_AGN98429.1	Reuteri_I5007_AGN98429.1
1	342aa	Reuteri_SD2112_AEI57229.1	*	Reuteri_SD2112_AEI57229.1	Reuteri_SD2112_AEI57229.1
Cluster 101
0	341aa	Casei_12a_EKP97053.1	*	Lacticaseibacillus casei 12A	GCA_000309565.2
1	340aa	Casei_DSM20011_BAN75179.1	at 94.12%	Lacticaseibacillus casei DSM 20011	GCA_000829055.1
2	340aa	LGG1_BAI42689.1	at 94.41%	Lacticaseibacillus rhamnosus GG	GCA_000026505.1
3	340aa	LGG2_CAR88145.1	at 94.41%	Lacticaseibacillus rhamnosus GG	GCA_000011045.1
4	341aa	paracasei_JCM8130_BAN72475.1	at 100.00%	Lacticaseibacillus paracasei subsp. paracasei JCM 8130	GCA_000829035.1
5	341aa	paracasei_N1115_AHJ33636.1	at 100.00%	Lacticaseibacillus paracasei N1115	GCA_000582665.1
6	340aa	rhamnosus_LOCK900_AGP72003.1	at 94.41%	Lacticaseibacillus rhamnosus LOCK900	GCA_000418475.1
7	340aa	rhamnosus_LOCK908_AGP74925.1	at 94.41%	Lacticaseibacillus rhamnosus LOCK908	GCA_000418495.1
Cluster 102
0	336aa	Casei_DSM20011_BAN75831.1	*	Lacticaseibacillus casei DSM 20011	GCA_000829055.1
1	336aa	paracasei_N1115_AHJ34535.1	at 97.62%	Lacticaseibacillus paracasei N1115	GCA_000582665.1
Cluster 103
0	333aa	Reuteri_I5007_AGN98336.1	*	Reuteri_I5007_AGN98336.1	Reuteri_I5007_AGN98336.1
1	333aa	Reuteri_SD2112_AEI57323.1	at 100.00%	Reuteri_SD2112_AEI57323.1	Reuteri_SD2112_AEI57323.1
Cluster 104
0	327aa	Casei_12a_EKP96149.1	*	Lacticaseibacillus casei 12A	GCA_000309565.2
1	326aa	Casei_DSM20011_BAN75552.1	at 92.94%	Lacticaseibacillus casei DSM 20011	GCA_000829055.1
2	327aa	LGG1_BAI43021.1	at 91.13%	Lacticaseibacillus rhamnosus GG	GCA_000026505.1
3	327aa	LGG2_CAR88493.1	at 91.13%	Lacticaseibacillus rhamnosus GG	GCA_000011045.1
4	327aa	paracasei_JCM8130_BAN72859.1	at 100.00%	Lacticaseibacillus paracasei subsp. paracasei JCM 8130	GCA_000829035.1
5	327aa	paracasei_N1115_AHJ34011.1	at 100.00%	Lacticaseibacillus paracasei N1115	GCA_000582665.1
6	327aa	rhamnosus_LOCK900_AGP72372.1	at 91.13%	Lacticaseibacillus rhamnosus LOCK900	GCA_000418475.1
7	327aa	rhamnosus_LOCK908_AGP75287.1	at 90.83%	Lacticaseibacillus rhamnosus LOCK908	GCA_000418495.1
Cluster 105
0	319aa	Casei_12a_EKP96747.1	*	Lacticaseibacillus casei 12A	GCA_000309565.2
1	309aa	paracasei_N1115_AHJ33880.1	at 94.82%	Lacticaseibacillus paracasei N1115	GCA_000582665.1
Cluster 106
0	319aa	LGG1_BAI41225.1	*	Lacticaseibacillus rhamnosus GG	GCA_000026505.1
1	319aa	LGG2_CAR86616.1	at 100.00%	Lacticaseibacillus rhamnosus GG	GCA_000011045.1
2	319aa	rhamnosus_LOCK900_AGP70516.1	at 96.87%	Lacticaseibacillus rhamnosus LOCK900	GCA_000418475.1
3	319aa	rhamnosus_LOCK908_AGP73393.1	at 97.81%	Lacticaseibacillus rhamnosus LOCK908	GCA_000418495.1
Cluster 107
0	313aa	Casei_DSM20011_BAN73687.1	*	Lacticaseibacillus casei DSM 20011	GCA_000829055.1
Cluster 108
0	307aa	Casei_12a_EKP97974.1	at 99.02%	Lacticaseibacillus casei 12A	GCA_000309565.2
1	304aa	paracasei_JCM8130_BAN72277.1	at 99.67%	Lacticaseibacillus paracasei subsp. paracasei JCM 8130	GCA_000829035.1
2	313aa	paracasei_N1115_AHJ32305.1	*	Lacticaseibacillus paracasei N1115	GCA_000582665.1
Cluster 109
0	309aa	Casei_12a_EKQ00251.1	at 85.44%	Lacticaseibacillus casei 12A	GCA_000309565.2
1	312aa	Casei_DSM20011_BAN73948.1	*	Lacticaseibacillus casei DSM 20011	GCA_000829055.1
2	309aa	paracasei_JCM8130_BAN71156.1	at 85.76%	Lacticaseibacillus paracasei subsp. paracasei JCM 8130	GCA_000829035.1
3	309aa	paracasei_N1115_AHJ33383.1	at 85.76%	Lacticaseibacillus paracasei N1115	GCA_000582665.1
4	308aa	rhamnosus_LOCK900_AGP70662.1	at 89.94%	Lacticaseibacillus rhamnosus LOCK900	GCA_000418475.1
Cluster 110
0	305aa	paracasei_JCM8130_BAN70717.1	*	Lacticaseibacillus paracasei subsp. paracasei JCM 8130	GCA_000829035.1
Cluster 111
0	302aa	LGG1_BAI41919.1	at 97.35%	Lacticaseibacillus rhamnosus GG	GCA_000026505.1
1	302aa	LGG2_CAR87344.1	at 97.35%	Lacticaseibacillus rhamnosus GG	GCA_000011045.1
2	304aa	rhamnosus_LOCK900_AGP71230.1	*	Lacticaseibacillus rhamnosus LOCK900	GCA_000418475.1
3	304aa	rhamnosus_LOCK908_AGP74147.1	at 96.05%	Lacticaseibacillus rhamnosus LOCK908	GCA_000418495.1
Cluster 112
0	303aa	rhamnosus_LOCK900_AGP71744.1	*	Lacticaseibacillus rhamnosus LOCK900	GCA_000418475.1
1	284aa	rhamnosus_LOCK908_AGP74690.1	at 92.96%	Lacticaseibacillus rhamnosus LOCK908	GCA_000418495.1
Cluster 113
0	302aa	Casei_12a_EKQ01097.1	*	Lacticaseibacillus casei 12A	GCA_000309565.2
1	302aa	paracasei_JCM8130_BAN70958.1	at 98.68%	Lacticaseibacillus paracasei subsp. paracasei JCM 8130	GCA_000829035.1
2	302aa	paracasei_N1115_AHJ32164.1	at 99.34%	Lacticaseibacillus paracasei N1115	GCA_000582665.1
Cluster 114
0	300aa	Casei_DSM20011_BAN73910.1	*	Lacticaseibacillus casei DSM 20011	GCA_000829055.1
Cluster 115
0	297aa	Casei_DSM20011_BAN75813.1	*	Lacticaseibacillus casei DSM 20011	GCA_000829055.1
Cluster 116
0	296aa	Reuteri_I5007_AGN99932.1	*	Reuteri_I5007_AGN99932.1	Reuteri_I5007_AGN99932.1
1	296aa	Reuteri_SD2112_AEI57624.1	at 97.30%	Reuteri_SD2112_AEI57624.1	Reuteri_SD2112_AEI57624.1
Cluster 117
0	295aa	Casei_DSM20011_BAN74973.1	*	Lacticaseibacillus casei DSM 20011	GCA_000829055.1
Cluster 118
0	293aa	Casei_DSM20011_BAN74945.1	*	Lacticaseibacillus casei DSM 20011	GCA_000829055.1
Cluster 119
0	290aa	Reuteri_I5007_AGN99686.1	*	Reuteri_I5007_AGN99686.1	Reuteri_I5007_AGN99686.1
1	288aa	Reuteri_SD2112_AEI57866.1	at 95.49%	Reuteri_SD2112_AEI57866.1	Reuteri_SD2112_AEI57866.1
Cluster 120
0	288aa	paracasei_JCM8130_BAN72250.1	*	Lacticaseibacillus paracasei subsp. paracasei JCM 8130	GCA_000829035.1
1	288aa	paracasei_N1115_AHJ32333.1	at 100.00%	Lacticaseibacillus paracasei N1115	GCA_000582665.1
Cluster 121
0	288aa	rhamnosus_LOCK900_AGP71123.1	*	Lacticaseibacillus rhamnosus LOCK900	GCA_000418475.1
1	288aa	rhamnosus_LOCK908_AGP74037.1	at 96.18%	Lacticaseibacillus rhamnosus LOCK908	GCA_000418495.1
Cluster 122
0	288aa	rhamnosus_LOCK908_AGP73618.1	*	Lacticaseibacillus rhamnosus LOCK908	GCA_000418495.1
Cluster 123
0	281aa	Casei_DSM20011_BAN74404.1	*	Lacticaseibacillus casei DSM 20011	GCA_000829055.1
1	281aa	LGG1_BAI41872.1	at 85.41%	Lacticaseibacillus rhamnosus GG	GCA_000026505.1
2	281aa	LGG2_CAR87296.1	at 85.41%	Lacticaseibacillus rhamnosus GG	GCA_000011045.1
3	281aa	rhamnosus_LOCK900_AGP71181.1	at 85.77%	Lacticaseibacillus rhamnosus LOCK900	GCA_000418475.1
4	281aa	rhamnosus_LOCK908_AGP74094.1	at 85.41%	Lacticaseibacillus rhamnosus LOCK908	GCA_000418495.1
Cluster 124
0	279aa	Casei_DSM20011_BAN75709.1	*	Lacticaseibacillus casei DSM 20011	GCA_000829055.1
Cluster 125
0	269aa	Reuteri_I5007_AGN98862.1	*	Reuteri_I5007_AGN98862.1	Reuteri_I5007_AGN98862.1
1	266aa	Reuteri_SD2112_AEI56543.1	at 93.98%	Reuteri_SD2112_AEI56543.1	Reuteri_SD2112_AEI56543.1
Cluster 126
0	268aa	LGG1_BAI40710.1	*	Lacticaseibacillus rhamnosus GG	GCA_000026505.1
1	268aa	LGG2_CAR86078.1	at 100.00%	Lacticaseibacillus rhamnosus GG	GCA_000011045.1
2	268aa	rhamnosus_LOCK900_AGP70029.1	at 99.25%	Lacticaseibacillus rhamnosus LOCK900	GCA_000418475.1
3	268aa	rhamnosus_LOCK908_AGP72865.1	at 99.63%	Lacticaseibacillus rhamnosus LOCK908	GCA_000418495.1
Cluster 127
0	259aa	paracasei_JCM8130_BAN72718.1	*	Lacticaseibacillus paracasei subsp. paracasei JCM 8130	GCA_000829035.1
Cluster 128
0	234aa	Casei_12a_EKP97331.1	at 86.32%	Lacticaseibacillus casei 12A	GCA_000309565.2
1	234aa	Casei_DSM20011_BAN75103.1	at 89.74%	Lacticaseibacillus casei DSM 20011	GCA_000829055.1
2	249aa	LGG1_BAI42611.1	*	Lacticaseibacillus rhamnosus GG	GCA_000026505.1
3	235aa	LGG2_CAR88062.1	at 100.00%	Lacticaseibacillus rhamnosus GG	GCA_000011045.1
4	234aa	paracasei_JCM8130_BAN72391.1	at 86.32%	Lacticaseibacillus paracasei subsp. paracasei JCM 8130	GCA_000829035.1
5	234aa	paracasei_N1115_AHJ32191.1	at 86.32%	Lacticaseibacillus paracasei N1115	GCA_000582665.1
6	234aa	rhamnosus_LOCK900_AGP71917.1	at 94.02%	Lacticaseibacillus rhamnosus LOCK900	GCA_000418475.1
7	244aa	rhamnosus_LOCK908_AGP74854.1	at 98.77%	Lacticaseibacillus rhamnosus LOCK908	GCA_000418495.1
Cluster 129
0	245aa	Reuteri_I5007_AGN99942.1	at 97.55%	Reuteri_I5007_AGN99942.1	Reuteri_I5007_AGN99942.1
1	247aa	Reuteri_SD2112_AEI57611.1	*	Reuteri_SD2112_AEI57611.1	Reuteri_SD2112_AEI57611.1
Cluster 130
0	244aa	Casei_12a_EKQ01110.1	*	Lacticaseibacillus casei 12A	GCA_000309565.2
1	244aa	paracasei_JCM8130_BAN70972.1	at 99.59%	Lacticaseibacillus paracasei subsp. paracasei JCM 8130	GCA_000829035.1
2	244aa	paracasei_N1115_AHJ33563.1	at 99.59%	Lacticaseibacillus paracasei N1115	GCA_000582665.1
Cluster 131
0	235aa	Reuteri_I5007_AGN98864.1	*	Reuteri_I5007_AGN98864.1	Reuteri_I5007_AGN98864.1
1	230aa	Reuteri_SD2112_AEI56540.1	at 99.13%	Reuteri_SD2112_AEI56540.1	Reuteri_SD2112_AEI56540.1
Cluster 132
0	233aa	Casei_12a_EKQ01542.1	*	Lacticaseibacillus casei 12A	GCA_000309565.2
1	233aa	paracasei_JCM8130_BAN70826.1	at 96.14%	Lacticaseibacillus paracasei subsp. paracasei JCM 8130	GCA_000829035.1
2	233aa	paracasei_N1115_AHJ32029.1	at 96.14%	Lacticaseibacillus paracasei N1115	GCA_000582665.1
Cluster 133
0	225aa	Casei_DSM20011_BAN75212.1	*	Lacticaseibacillus casei DSM 20011	GCA_000829055.1
Cluster 134
0	222aa	rhamnosus_LOCK908_AGP73253.1	*	Lacticaseibacillus rhamnosus LOCK908	GCA_000418495.1
Cluster 135
0	217aa	Casei_12a_EKP98171.1	*	Lacticaseibacillus casei 12A	GCA_000309565.2
Cluster 136
0	212aa	Reuteri_I5007_AGN98963.1	*	Reuteri_I5007_AGN98963.1	Reuteri_I5007_AGN98963.1
Cluster 137
0	208aa	LGG1_BAI41542.1	*	Lacticaseibacillus rhamnosus GG	GCA_000026505.1
1	184aa	LGG2_CAR86958.1	at 99.46%	Lacticaseibacillus rhamnosus GG	GCA_000011045.1
Cluster 138
0	204aa	Casei_DSM20011_BAN75022.1	*	Lacticaseibacillus casei DSM 20011	GCA_000829055.1
Cluster 139
0	203aa	Casei_DSM20011_BAN73492.1	*	Lacticaseibacillus casei DSM 20011	GCA_000829055.1
Cluster 140
0	203aa	Reuteri_I5007_AGN99725.1	*	Reuteri_I5007_AGN99725.1	Reuteri_I5007_AGN99725.1
1	200aa	Reuteri_SD2112_AEI57845.1	at 99.50%	Reuteri_SD2112_AEI57845.1	Reuteri_SD2112_AEI57845.1
Cluster 141
0	203aa	rhamnosus_LOCK900_AGP71647.1	*	Lacticaseibacillus rhamnosus LOCK900	GCA_000418475.1
1	203aa	rhamnosus_LOCK908_AGP74576.1	at 97.54%	Lacticaseibacillus rhamnosus LOCK908	GCA_000418495.1
Cluster 142
0	201aa	Casei_12a_EKP98129.1	*	Lacticaseibacillus casei 12A	GCA_000309565.2
1	200aa	LGG1_BAI41607.1	at 97.50%	Lacticaseibacillus rhamnosus GG	GCA_000026505.1
2	200aa	LGG2_CAR87029.1	at 97.50%	Lacticaseibacillus rhamnosus GG	GCA_000011045.1
3	201aa	rhamnosus_LOCK900_AGP70906.1	at 96.52%	Lacticaseibacillus rhamnosus LOCK900	GCA_000418475.1
Cluster 143
0	199aa	Casei_DSM20011_BAN75640.1	*	Lacticaseibacillus casei DSM 20011	GCA_000829055.1
Cluster 144
0	199aa	Reuteri_I5007_AGN99684.1	*	Reuteri_I5007_AGN99684.1	Reuteri_I5007_AGN99684.1
1	197aa	Reuteri_SD2112_AEI57870.1	at 95.94%	Reuteri_SD2112_AEI57870.1	Reuteri_SD2112_AEI57870.1
Cluster 145
0	193aa	Reuteri_I5007_AGN99054.1	*	Reuteri_I5007_AGN99054.1	Reuteri_I5007_AGN99054.1
Cluster 146
0	192aa	Casei_DSM20011_BAN73841.1	*	Lacticaseibacillus casei DSM 20011	GCA_000829055.1
Cluster 147
0	187aa	Casei_DSM20011_BAN74974.1	*	Lacticaseibacillus casei DSM 20011	GCA_000829055.1
Cluster 148
0	184aa	Reuteri_I5007_AGN98816.1	*	Reuteri_I5007_AGN98816.1	Reuteri_I5007_AGN98816.1
1	184aa	Reuteri_SD2112_AEI56593.1	at 98.37%	Reuteri_SD2112_AEI56593.1	Reuteri_SD2112_AEI56593.1
Cluster 149
0	183aa	Reuteri_I5007_AGN98773.1	*	Reuteri_I5007_AGN98773.1	Reuteri_I5007_AGN98773.1
Cluster 150
0	178aa	Casei_DSM20011_BAN75355.1	*	Lacticaseibacillus casei DSM 20011	GCA_000829055.1
Cluster 151
0	178aa	Reuteri_I5007_AGO00202.1	*	Reuteri_I5007_AGO00202.1	Reuteri_I5007_AGO00202.1
Cluster 152
0	173aa	Reuteri_SD2112_AEI58266.1	*	Reuteri_SD2112_AEI58266.1	Reuteri_SD2112_AEI58266.1
Cluster 153
0	154aa	LGG1_BAI41178.1	at 99.35%	Lacticaseibacillus rhamnosus GG	GCA_000026505.1
1	171aa	LGG2_CAR86569.1	*	Lacticaseibacillus rhamnosus GG	GCA_000011045.1
2	112aa	rhamnosus_LOCK900_AGP70471.1	at 81.25%	Lacticaseibacillus rhamnosus LOCK900	GCA_000418475.1
Cluster 154
0	158aa	Reuteri_I5007_AGN98561.1	*	Reuteri_I5007_AGN98561.1	Reuteri_I5007_AGN98561.1
Cluster 155
0	155aa	Reuteri_SD2112_AEI58122.1	*	Reuteri_SD2112_AEI58122.1	Reuteri_SD2112_AEI58122.1
Cluster 156
0	146aa	Casei_12a_EKP98032.1	*	Lacticaseibacillus casei 12A	GCA_000309565.2
1	146aa	paracasei_JCM8130_BAN72261.1	at 100.00%	Lacticaseibacillus paracasei subsp. paracasei JCM 8130	GCA_000829035.1
2	146aa	paracasei_N1115_AHJ32322.1	at 100.00%	Lacticaseibacillus paracasei N1115	GCA_000582665.1
Cluster 157
0	71aa	paracasei_JCM8130_BAN72961.1	*	Lacticaseibacillus paracasei subsp. paracasei JCM 8130	GCA_000829035.1
Cluster 158
0	67aa	LGG1_BAI42452.1	*	Lacticaseibacillus rhamnosus GG	GCA_000026505.1
1	67aa	LGG2_CAR87897.1	at 100.00%	Lacticaseibacillus rhamnosus GG	GCA_000011045.1
