# Supplementary material for: A probiotic bi-functional peptidoglycan hydrolase sheds NOD2 ligands to regulate gut homeostasis in female mice
Source: Nat Commun. 2023 Jun 7;14:3338. doi: 10.1038/s41467-023-38950-3 (PMC10247697; doi:10.1038/s41467-023-38950-3)
Supplement: Supplementary file 5 — Supplementary Data 2 [file 41467_2023_38950_MOESM5_ESM.xlsx]

## Sheet: Supplementary Data 2
Supplementary Data 2. The OTU abundance of individual mice in Figure 5.
OTU ID	OTU1	OTU2	OTU3	OTU4	OTU5	OTU6	OTU7	OTU8	OTU9	OTU10	OTU11	OTU12	OTU13	OTU14	OTU15	OTU16	OTU17	OTU18	OTU19	OTU20	OTU21	OTU22	OTU23	OTU24	OTU25	OTU26	OTU27	OTU28	OTU29	OTU30	OTU31	OTU32	OTU33	OTU34	OTU35	OTU36	OTU37	OTU38	OTU39	OTU40	OTU41	OTU42	OTU43	OTU44	OTU45	OTU46	OTU47	OTU48	OTU49
Group	d__Bacteria;k__norank_d__Bacteria;p__Actinobacteriota;c__Actinobacteria;o__Corynebacteriales;f__Nocardiaceae;g__Rhodococcus;s__Rhodococcus_erythropolis	d__Bacteria;k__norank_d__Bacteria;p__Firmicutes;c__Bacilli;o__Bacillales;f__Bacillaceae;g__Bacillus	d__Bacteria;k__norank_d__Bacteria;p__Firmicutes;c__Bacilli;o__Erysipelotrichales;f__Erysipelotrichaceae;g__Ileibacterium;s__Ileibacterium_valens	d__Bacteria;k__norank_d__Bacteria;p__Bacteroidota;c__Bacteroidia;o__Bacteroidales;f__Porphyromonadaceae;g__Porphyromonas;s__uncultured_bacterium_g__Porphyromonas	d__Bacteria;k__norank_d__Bacteria;p__Bacteroidota;c__Bacteroidia;o__Bacteroidales;f__Muribaculaceae;g__norank_f__Muribaculaceae;s__uncultured_Bacteroidales_bacterium_g__norank_f__Muribaculaceae	d__Bacteria;k__norank_d__Bacteria;p__Firmicutes;c__Bacilli;o__Lactobacillales;f__Lactobacillaceae;g__Lactobacillus	d__Bacteria;k__norank_d__Bacteria;p__Actinobacteriota;c__Actinobacteria;o__Micrococcales;f__Micrococcaceae;g__Yaniella;s__uncultured_bacterium_g__Yaniella	d__Bacteria;k__norank_d__Bacteria;p__Firmicutes;c__Clostridia;o__Lachnospirales;f__Lachnospiraceae;g__Lachnospiraceae_NK4A136_group	d__Bacteria;k__norank_d__Bacteria;p__Firmicutes;c__Bacilli	d__Bacteria;k__norank_d__Bacteria;p__Firmicutes;c__Clostridia;o__Clostridia_UCG-014;f__norank_o__Clostridia_UCG-014;g__norank_f__norank_o__Clostridia_UCG-014	d__Bacteria;k__norank_d__Bacteria;p__Actinobacteriota;c__Actinobacteria;o__Actinomycetales;f__Actinomycetaceae;g__Actinomyces	d__Bacteria;k__norank_d__Bacteria;p__Firmicutes;c__Bacilli;o__Lactobacillales;f__Lactobacillaceae;g__Lactobacillus;s__uncultured_bacterium_g__Lactobacillus	d__Bacteria;k__norank_d__Bacteria;p__Firmicutes;c__Clostridia;o__Oscillospirales;f__UCG-010;g__norank_f__UCG-010;s__uncultured_bacterium_g__norank_f__UCG-010	d__Bacteria;k__norank_d__Bacteria;p__Firmicutes;c__Bacilli;o__Erysipelotrichales;f__Erysipelatoclostridiaceae;g__Candidatus_Stoquefichus;s__unclassified_g__Candidatus_Stoquefichus	d__Bacteria;k__norank_d__Bacteria;p__Firmicutes;c__Clostridia;o__Clostridia_UCG-014;f__norank_o__Clostridia_UCG-014;g__norank_f__norank_o__Clostridia_UCG-014	d__Bacteria;k__norank_d__Bacteria;p__Spirochaetota;c__Spirochaetia;o__Spirochaetales;f__Spirochaetaceae;g__Treponema;s__Treponema_sp._IVAU076	d__Bacteria;k__norank_d__Bacteria;p__Bacteroidota;c__Bacteroidia;o__Bacteroidales;f__Tannerellaceae;g__Parabacteroides;s__uncultured_Bacteroidales_bacterium_g__Parabacteroides	d__Bacteria;k__norank_d__Bacteria;p__Bacteroidota;c__Bacteroidia;o__Bacteroidales;f__Muribaculaceae;g__norank_f__Muribaculaceae;s__uncultured_bacterium_g__norank_f__Muribaculaceae	d__Bacteria;k__norank_d__Bacteria;p__Firmicutes;c__Clostridia;o__Oscillospirales;f__UCG-010;g__norank_f__UCG-010	d__Bacteria;k__norank_d__Bacteria;p__Firmicutes;c__Clostridia;o__Clostridia_UCG-014;f__norank_o__Clostridia_UCG-014;g__norank_f__norank_o__Clostridia_UCG-014	d__Bacteria;k__norank_d__Bacteria;p__Actinobacteriota;c__Coriobacteriia;o__Coriobacteriales;f__Eggerthellaceae	d__Bacteria;k__norank_d__Bacteria;p__Firmicutes;c__Clostridia;o__Clostridia_UCG-014;f__norank_o__Clostridia_UCG-014;g__norank_f__norank_o__Clostridia_UCG-014;s__uncultured_rumen_bacterium_g__norank_f__norank_o__Clostridia_UCG-014	d__Bacteria;k__norank_d__Bacteria;p__Firmicutes;c__Negativicutes;o__Veillonellales-Selenomonadales;f__Selenomonadaceae;g__Centipeda;s__uncultured_bacterium_g__Centipeda	d__Bacteria;k__norank_d__Bacteria;p__Firmicutes;c__Clostridia;o__Lachnospirales;f__Lachnospiraceae;g__Lachnospiraceae_NK4A136_group;s__Lachnospiraceae_bacterium_COE1	d__Bacteria;k__norank_d__Bacteria;p__Firmicutes;c__Bacilli;o__Acholeplasmatales;f__Acholeplasmataceae;g__Anaeroplasma;s__uncultured_bacterium_g__Anaeroplasma	d__Bacteria;k__norank_d__Bacteria;p__Bacteroidota;c__Bacteroidia;o__Bacteroidales;f__Bacteroidetes_vadinHA17;g__norank_f__Bacteroidetes_vadinHA17;s__uncultured_bacterium_g__norank_f__Bacteroidetes_vadinHA17	d__Bacteria;k__norank_d__Bacteria;p__Firmicutes;c__Clostridia;o__Lachnospirales;f__Lachnospiraceae	d__Bacteria;k__norank_d__Bacteria;p__Bacteroidota;c__Bacteroidia;o__Bacteroidales;f__Muribaculaceae;g__norank_f__Muribaculaceae;s__uncultured_bacterium_g__norank_f__Muribaculaceae	d__Bacteria;k__norank_d__Bacteria;p__Firmicutes;c__Clostridia;o__Lachnospirales;f__Lachnospiraceae;g__Lachnospiraceae_UCG-001;s__uncultured_bacterium_g__Lachnospiraceae_UCG-001	d__Bacteria;k__norank_d__Bacteria;p__Firmicutes;c__Clostridia;o__Lachnospirales;f__Lachnospiraceae;g__norank_f__Lachnospiraceae	d__Bacteria;k__norank_d__Bacteria;p__Firmicutes;c__Bacilli;o__Staphylococcales;f__Staphylococcaceae;g__Salinicoccus;s__uncultured_bacterium_g__Salinicoccus	d__Bacteria;k__norank_d__Bacteria;p__Proteobacteria;c__Gammaproteobacteria;o__Enterobacterales;f__Enterobacteriaceae;g__Citrobacter	d__Bacteria;k__norank_d__Bacteria;p__Firmicutes;c__Bacilli;o__RF39;f__norank_o__RF39;g__norank_f__norank_o__RF39	d__Bacteria;k__norank_d__Bacteria;p__Firmicutes;c__Bacilli;o__Bacillales;f__Bacillaceae;g__Virgibacillus;s__uncultured_bacterium_g__Virgibacillus	d__Bacteria;k__norank_d__Bacteria;p__Firmicutes;c__Bacilli;o__Bacillales;f__Planococcaceae;g__Sporosarcina;s__Sporosarcina_pasteurii	d__Bacteria;k__norank_d__Bacteria;p__Firmicutes;c__Bacilli;o__Bacillales;f__Planococcaceae;g__Sporosarcina;s__uncultured_bacterium_g__Sporosarcina	d__Bacteria;k__norank_d__Bacteria;p__Proteobacteria;c__Gammaproteobacteria;o__Burkholderiales;f__Alcaligenaceae;g__Paenalcaligenes;s__Paenalcaligenes_hominis	d__Bacteria;k__norank_d__Bacteria;p__Firmicutes;c__Clostridia;o__Peptostreptococcales-Tissierellales;f__Anaerovoracaceae;g__Eubacterium_saphenum_group;s__Eubacterium_saphenum_ATCC_49989	d__Bacteria;k__norank_d__Bacteria;p__Proteobacteria;c__Gammaproteobacteria;o__Aeromonadales;f__Aeromonadaceae;g__Oceanisphaera;s__uncultured_bacterium_g__Oceanisphaera	d__Bacteria;k__norank_d__Bacteria;p__Firmicutes;c__Bacilli;o__Lactobacillales;f__Vagococcaceae;g__Vagococcus;s__uncultured_bacterium_g__Vagococcus	d__Bacteria;k__norank_d__Bacteria;p__Actinobacteriota;c__Actinobacteria;o__Micrococcales	d__Bacteria;k__norank_d__Bacteria;p__Firmicutes;c__Bacilli;o__Bacillales;f__Bacillaceae;g__Pseudogracilibacillus;s__uncultured_bacterium_g__Pseudogracilibacillus	d__Bacteria;k__norank_d__Bacteria;p__Desulfobacterota	d__Bacteria;k__norank_d__Bacteria;p__Firmicutes;c__Bacilli;o__Bacillales;f__Bacillaceae;g__Pseudogracilibacillus;s__uncultured_bacterium_g__Pseudogracilibacillus	d__Bacteria;k__norank_d__Bacteria;p__Firmicutes;c__Clostridia;o__Lachnospirales;f__Lachnospiraceae;g__Lachnoanaerobaculum;s__uncultured_bacterium_g__Lachnoanaerobaculum	d__Bacteria;k__norank_d__Bacteria;p__Actinobacteriota;c__Coriobacteriia;o__Coriobacteriales;f__Atopobiaceae;g__Olsenella;s__Olsenella_sp._oral_taxon_807	d__Bacteria;k__norank_d__Bacteria;p__Firmicutes;c__Bacilli;o__Bacillales;f__Bacillaceae	d__Bacteria;k__norank_d__Bacteria;p__Proteobacteria;c__Gammaproteobacteria;o__Gammaproteobacteria_Incertae_Sedis;f__unclassified_o__Gammaproteobacteria_Incertae_Sedis;g__Wenzhouxiangella	d__Bacteria;k__norank_d__Bacteria;p__Actinobacteriota;c__Coriobacteriia;o__Coriobacteriales;f__Eggerthellaceae
WT_Con_1	11	4	9	2	250	32	32	42	26	2	5	39	0	1	69	0	71	0	2	2	22	59	0	1	87	0	0	218	14	1	0	0	20	0	4	0	1	0	1	0	3	1	0	4	0	0	11	0	27
WT_Con_2	5	0	10	1	78	3	0	1	22	1	1	9	1	63	80	1	271	383	1	23	17	118	1	1	13	2	133	132	2	0	0	0	8	0	13	5	1	0	1	0	0	0	0	0	1	0	0	0	18
WT_Con_3	10	6	1	0	394	1	233	36	4	4	26	10	0	60	62	1	479	428	1	15	2	100	0	0	129	0	277	342	6	7	7	6	30	5	303	41	31	4	24	6	12	7	2	33	1	3	72	5	71
WT_Con_4	1	1	0	0	3	1	1	5	0	3	0	0	0	7	11	0	297	86	3	0	2	27	1	0	0	0	0	64	0	1	0	0	0	0	2	0	0	1	3	0	0	0	0	0	3	2	0	0	0
WT_Con_5	7	0	14	1	27	3	0	1	18	64	0	4	0	21	12	1	32	0	7	4	12	188	0	0	0	0	0	187	1	1	0	0	0	0	0	0	0	0	0	0	0	0	0	0	2	0	0	0	5
WT_Con_6	0	0	0	1	14	0	1	11	1	0	0	1	0	0	19	0	506	54	0	0	3	20	0	5	1	0	0	13	0	6	0	0	0	0	12	0	0	0	2	0	0	1	0	0	1	1	0	0	0
Nod2-/-_Con_1	10	0	3	0	1	4	0	4	6	2	0	5	0	3	14	1	138	211	0	2	0	7	0	0	0	0	0	45	0	0	0	0	0	0	0	0	0	0	0	0	0	0	0	0	0	0	0	0	1
Nod2-/-_Con_2	5	0	0	0	0	0	0	4	0	0	0	1	0	0	8	1	107	45	0	0	3	5	0	0	0	0	0	1	0	0	0	0	0	0	0	0	0	1	0	0	0	0	0	0	0	0	0	0	0
Nod2-/-_Con_3	4	0	3	0	1	3	0	0	12	5	1	0	0	4	7	0	495	1099	0	2	0	19	0	0	0	0	227	154	0	9	0	0	0	0	0	0	0	0	0	0	0	0	0	0	0	0	0	0	3
Nod2-/-_Con_4	2	0	1	0	0	1	0	0	4	10	1	2	1	14	9	0	480	714	3	1	0	48	0	1	0	0	414	100	0	6	0	0	0	0	1	0	0	0	0	0	0	0	0	0	0	0	0	0	8
Nod2-/-_Con_5	2	0	0	0	0	1	1	7	0	0	0	0	0	12	9	0	260	612	0	2	2	28	0	0	0	0	4194	223	0	1	0	0	0	0	0	0	0	0	0	0	0	0	0	0	0	0	0	0	37
Nod2-/-_Con_6	6	0	2	0	1	3	0	4	4	7	0	3	0	6	5	0	431	1037	0	2	0	6	0	0	0	0	0	138	0	18	0	0	0	0	0	0	0	0	0	0	0	0	0	0	0	0	0	0	0
WT_LPH+TNBS_1	12	0	0	0	18	11	0	4	2	0	1	1	0	1	24	0	284	53	0	0	2	22	0	1	0	0	0	16	1	0	0	0	0	0	3	0	1	0	0	2	0	1	0	0	0	0	0	0	1
WT_LPH+TNBS_2	2	0	1	0	136	1	1	3	3	1	0	0	0	0	17	0	265	14	0	1	2	55	0	0	1	0	66	38	6	22	0	0	0	0	0	0	0	0	0	0	0	0	0	0	0	1	0	0	1
WT_LPH+TNBS_3	7	0	0	0	4	3	0	3	1	0	15	0	0	1	14	0	95	9	0	0	1	10	0	1	0	0	0	3	0	0	0	0	0	0	3	1	0	0	0	0	0	0	0	0	0	2	0	0	0
WT_LPH+TNBS_4	1	0	0	0	97	0	2	0	3	0	2	0	0	17	8	1	123	4	0	0	22	10	1	1	0	0	0	47	0	21	0	0	0	0	1	2	3	0	0	12	0	1	0	1	0	0	0	0	3
WT_LPH+TNBS_5	3	0	0	0	3	1	0	11	3	4	0	1	0	2	23	0	290	25	0	7	0	37	2	1	0	0	19	2	0	0	0	0	0	0	0	1	0	0	0	0	0	0	0	0	0	2	0	0	1
WT_LPH+TNBS_6	7	0	0	0	400	1	0	0	13	1	7	0	0	12	19	0	260	1	0	4	30	76	0	1	0	0	0	138	0	31	0	0	0	0	3	4	8	0	0	9	0	0	0	2	0	0	0	0	14
Nod2-/-_LPH+TNBS_1	9	0	0	0	1	1	0	0	0	0	0	0	0	0	7	0	10	1	0	6	1	5	0	0	0	0	0	0	0	0	0	0	0	0	0	0	0	0	0	0	0	0	0	0	0	0	0	0	16
Nod2-/-_LPH+TNBS_2	5	0	0	0	66	2	0	1	0	0	0	2	0	3	10	0	27	649	2	7	0	49	0	0	0	0	32	0	0	1	0	0	0	0	0	1	0	0	0	0	0	0	0	0	0	0	0	0	2
Nod2-/-_LPH+TNBS_3	4	0	0	0	0	0	0	3	0	0	0	0	0	3	1	0	39	0	15	0	0	17	0	0	0	0	0	1	0	0	0	0	0	0	0	0	0	0	0	0	0	0	0	0	0	0	0	0	0
Nod2-/-_LPH+TNBS_4	5	0	0	0	12	0	0	1	0	1	0	0	0	1	0	0	28	9	8	0	0	16	0	0	0	0	86	0	0	0	0	0	0	0	0	0	0	0	0	0	0	0	0	0	0	0	0	0	0
Nod2-/-_LPH+TNBS_5	0	0	0	0	2	0	0	74	0	0	0	0	0	23	5	0	12	0	7	1	1	0	0	0	0	0	1961	1	0	0	0	0	0	0	0	0	0	0	0	0	0	0	0	0	0	0	0	0	1
Nod2-/-_LPH+TNBS_6	3	0	0	0	0	1	0	5	0	0	0	0	0	3	4	0	35	35	5	0	3	53	0	0	0	0	328	0	0	0	0	0	0	0	0	0	0	0	0	0	0	0	0	0	0	0	0	0	0
WT_TNBS_1	14	0	0	0	1	1	0	4	0	0	0	0	0	1	8	0	8	0	1	12	0	5	0	0	0	1	1	0	0	0	0	0	0	0	0	0	0	0	0	0	0	0	0	0	0	0	0	0	18
WT_TNBS_2	5	0	0	0	1	0	0	0	0	0	0	0	0	1	6	0	5	7	1	5	0	8	0	0	0	0	0	0	0	0	0	0	0	0	0	0	0	0	0	0	0	0	0	0	0	0	0	0	5
WT_TNBS_3	6	0	0	0	3	0	1	18	0	0	0	0	0	11	0	0	12	0	3	0	0	0	0	0	0	0	154	0	0	0	0	0	0	0	0	0	0	0	3	0	0	0	0	0	0	0	0	0	0
WT_TNBS_4	0	0	0	0	0	0	0	6	0	0	0	0	0	9	1	0	42	30	8	0	0	12	0	0	0	0	318	0	0	0	0	0	0	0	0	0	0	0	0	0	0	0	0	0	0	0	0	0	0
WT_TNBS_5	2	0	0	0	0	0	0	40	0	0	0	0	0	0	1	0	0	1	3	1	1	2	0	0	0	0	2	0	0	0	0	0	0	0	0	0	0	0	0	0	0	0	0	0	0	0	0	0	0
WT_TNBS_6	3	0	0	0	0	3	2	4	0	0	0	0	0	7	0	0	10	0	4	0	0	2	0	0	0	0	66	0	0	0	0	0	0	0	1	1	0	0	0	0	0	0	0	0	0	0	0	0	0
Nod2-/-_TNBS_1	4	0	0	0	175	6	2	67	0	0	0	0	0	0	6	0	13	504	2	12	0	10	0	0	0	0	1002	0	0	1	0	0	0	0	0	0	0	0	0	0	0	0	0	0	0	0	0	0	0
Nod2-/-_TNBS_2	3	0	0	0	80	2	0	2	0	0	0	0	0	0	5	0	16	216	4	3	0	9	0	0	0	0	796	0	0	0	0	0	0	0	0	0	0	0	0	0	0	0	0	0	0	0	0	0	0
Nod2-/-_TNBS_3	1	0	0	0	0	0	1	0	0	0	0	1	0	0	5	0	2	7	1	0	0	5	0	0	0	0	0	0	0	0	0	0	0	0	0	0	0	0	0	0	0	0	0	0	0	0	0	0	1
Nod2-/-_TNBS_4	2	0	0	0	9	0	1	1	0	0	0	0	0	4	0	0	15	0	10	0	0	1	0	0	0	0	213	0	0	0	0	0	0	0	2	1	0	0	5	0	0	0	0	1	0	0	0	0	0
Nod2-/-_TNBS_5	0	0	0	0	2	0	0	2	0	0	0	0	0	1	1	0	15	10	3	0	1	6	0	0	0	0	859	0	0	0	0	0	0	0	0	0	0	0	0	0	0	0	0	0	0	0	0	0	0
Nod2-/-_TNBS_6	2	0	0	0	160	1	0	1	0	0	0	0	0	0	7	0	30	674	7	9	0	21	0	0	0	0	1277	1	0	0	0	0	0	0	0	0	0	0	0	0	0	0	0	0	0	0	0	0	0
[truncated: 777 more columns]
