# Supplementary material for: A probiotic bi-functional peptidoglycan hydrolase sheds NOD2 ligands to regulate gut homeostasis in female mice
Source: Nat Commun. 2023 Jun 7;14:3338. doi: 10.1038/s41467-023-38950-3 (PMC10247697; doi:10.1038/s41467-023-38950-3)
Supplement: Supplementary file 7 — Source Data [file 41467_2023_38950_MOESM7_ESM.xlsx]

## Sheet: Figure 1
Figure 1 a	anti-LPH
Figure 1 d	Bodyweight (% at day 0)
Day	CON						TNBS						LPH (1 mg/kg) +TNBS						LPH (5 mg/kg) +TNBS
0	100	100	100	100	100	100	100	100	100	100	100	100	100	100	100	100	100	100	100	100	100	100	100	100
1	105.534	101.449	104.063	99.3289	95.1493	97.2059	88.8324	91.968	95.4255	94.5172	95.1735	90.3394	88.5437	91.5247	91.3979	88.6895	93.2418	94.2939	94.0971	92.3317	91.6876	93.494	98.3887	92.7567
2	99.903	106.59	95.5508	96.0157	100.425	101.647	89.9032	87.9905	90.8035	96.1552	97.8977	90.2146	87.8382	90.6247	95.301	89.2034	88.7346	89.508	83.9466	87.0887	95.5573	95.7479	93.1939	92.7123
3	103.783	105.937	101.617	105.074	100.766	94.4646	85.6462	86.4773	85.8898	87.3621	94.2096	86.4709	86.0508	88.0594	86.8219	87.7045	86.5863	86.6112	84.6751	92.8084	94.0472	95.3339	93.7313	89.8259
4	102.473	106.358	97.7819	101.566	98.7665	102.471	75.2384	73.962	82.2073	82.2328	85.0017	75.01	83.6275	79.9541	84.8986	87.8073	84.9857	81.7792	90.558	84.6616	85.3662	85.2162	86.8347	88.2025
Figure 1 e	Colon length (cm)
	CON	TNBS	LPH (1 mg/kg) +TNBS	LPH (5 mg/kg) +TNBS
	8.5	7.1	6.7	7.6
	8.3	5.2	7.8	8.1
	9.5	6.4	6.6	7.6
	8.8	6.7	7.2	7.9
	8	5.6	8.9	8.6
	8.2	5	9.1	7.5
Figure 1f	FITC-dextran (µg/ml)
	CON	TNBS	LPH (1 mg/kg) +TNBS	LPH (5 mg/kg) +TNBS
	3.2	10.1	5.1	3.4
	3.9	11.1	5.6	4.9
	4.1	12.9	6	5
	4.6	15	7	5.1
	4.7	16	9	5.3
	4.9	6.43	8.9	6.2
Figure 1h	Histology score
	CON	TNBS	LPH (1 mg/kg) +TNBS	LPH (5 mg/kg) +TNBS
	0.5	2.2	1.5	1.2
	0.6	2.8	1.4	1.9
	0.7	3	2.2	2.1
	0.7	4.1	2	1.3
	0.8	4.4	3	1.9
	0.9	3.9	2.4	2
Figure 1 j	Bodyweight (% at day 0)
Day	CON						TNBS						TNBS + LPH (1 mg/kg)
0	100	100	100	100	100	100	100	100	100	100	100	100	100	100	100	100	100	100
1	99.9713	109.35	98.8495	97.1858	103.919	97.1543	93.7044	96.1624	92.4415	94.1367	93.6001	90.4074	93.3665	91.0444	90.4115	90.859	95.4806	95.9506
2	104.534	99.4493	100.063	96.3289	99.1493	102.206	87.6462	94.4773	87.8898	85.3621	90.2096	92.4709	95.4714	91.0095	91.386	90.126	89.881	93.7708
3	105.783	102.937	101.617	97.0738	100.766	99.4646	85.6	86.7	80.2	87	86	89.9	90.131	87.5594	87.0052	89.9082	90.32	91.2423
4	100.219	102.057	101.386	98.5526	109.042	99.4893	78.5847	75.4864	75.8099	85.3879	79.4878	82.1081	85.5847	85.4864	83.8099	87.3879	80.4878	81.1081
Figure 1 k	Colon length (cm)
	CON	TNBS	TNBS + LPH (1 mg/kg)
	9.2	5.6	7.6
	8.6	5.3	8.3
	10.2	5.1	6
	10.5	6	6.7
	10.6	5.6	9.8
	9.5	5.3	9.7
Figure 1l	FITC-dextran (µg/ml)
	CON	TNBS	LPH (1 mg/kg) +TNBS
	4.15263	17.3263	10.227
	4.41691	17.3611	15.7506
	4.14109	11.7468	13.3844
	4.7293	14.1927	11.4016
	5.24991	12.2613	8.98503
	1.1689	15.5907	7.89022
Figure 1n	Histology score
	CON	TNBS	LPH (1 mg/kg) +TNBS
	1.3	2.5	3
	0.9	4.2	2.6
	0.9	3.7	1.9
	0.6	2.9	2.2
	1	1.8	2.1
	0.7	3.8	1.9

## Sheet: Figure 2
Figure 2c	OD595
	BSA				L.PH				L.PH-3D
	0.928	0.855	0.844		1.0443	1.2457	1.085		0.9504	0.8947	0.90446
	0.94658	1.07203	0.988929		1.32489	1.09715	1.18235		1.10539	0.9231	0.951201
	0.94407	1.19754	1.0685		1.44644	1.30612	1.40335		1.10139	0.9231	1.05124
	1.2467	0.9104	0.9532		1.903	1.8253	1.9034		1.0834	1.1042	1.0446
Figure 2d	Bodyweight (% at day 0)
Day	CON						TNBS						LPH + TNBS						LPH-3D + TNBS
0	100	100	100	100	100	100	100	100	100	100	100	100	100	100	100	100	100	100	100	100	100	100	100	100
1	99.2364	100.758	103.839	102.858	97.8426	99.0256	89.4831	93.0217	90.5411	89.4464	90.3806	93.2799	99.1311	95.7108	99.0404	98.2446	93.1564	96.7157	95.7326	93.5404	95.5229	92.3911	90.9582	94.391
2	100.216	97.7876	100	96.9309	97.3445	95.3744	88.0342	85.2003	84.9038	84.487	93.7173	87.3276	92.6471	88.2302	96.1061	100.085	101.546	94.5673	92.0423	86.7264	86.5248	89.1466	89.4355	90.7165
3	100.562	97.6669	97.8698	94.8329	93.3611	100.526	83.2393	82.5645	79.5314	81.0291	76.5203	78.4213	90.7629	89.3553	88.3611	91.6667	93.4002	95.3046	90.4324	84.1229	82.8536	78.7226	78.629	79.5528
4	92.946	94.7828	94.7299	92.4631	102.602	103.319	76.2393	79.7245	79.5314	74.0291	81.5203	77.4213	85.5202	81.1869	82.2328	86.8547	83.4394	86.83	79.5768	74.0077	79.975	74.4902	77.5909	76.7371
Figure 2f	Histology score
	CON	TNBS	LPH + TNBS	LPH-3D + TNBS
	0.3	2.4	1.8	1.9
	0.8	3.1	1.5	2.1
	0.9	4.6	2.2	3.4
	0.6	2.8	3	2.8
	0.9	3.7	1.4	4.2
	0.7	3.6	1.8	3.8
Figure 2g	Colon length (cm)
	CON	TNBS	TNBS + LPH (1 mg/kg)	LPH-3D + TNBS
	8.8	4.7	7.1	4
	7.9	4.3	7.6	4.8
	8	4.4	5.2	4.8
	9	6.2	7	4.7
	9.3	5.2	7.9	4.3
	9	6.3	8.2	5.6
Figure 2h	FITC-dextran (µg/ml)
	CON	TNBS	TNBS + LPH (1 mg/kg)	LPH-3D + TNBS
	3.50411	19.1169	9.12627	18.6672
	4.50375	16.0383	11.721	19.7885
	3.40408	12.3315	9.88524	19.5898
	5.07597	16.3631	14.1103	18.418
	3.37895	17.7806	15.4549	13.8506
	5.21313	15.0894	9.52235	13.1259
Figure 2i	Bodyweight (% at day 0)
Day	CON						TNBS						LPH + TNBS						BSA + TNBS						LPH-3D_PG + TNBS						LPH_PG + TNBS
0	100	100	100	100	100	100	100	100	100	100	100	100	100	100	100	100	100	100	100	100	100	100	100	100	100	100	100	100	100	100	100	100	100	100	100	100
1	99.012	101.758	99.4494	97.482	95.3799	100.212	94.8045	92.4595	92.5681	91.3842	94.2199	92.8446	95.4811	97.0158	95.5653	96.4488	91.6004	98.3752	95.1655	87.6377	90.6844	91.33	94.2096	90.7585	93.7643	90.7659	88.9553	91.4226	87.9359	91.9307	92.7168	96.5336	98.4081	91.4969	92.5112	97.4417
2	100.216	95.7876	105	96.9309	97.3445	95.3744	89.0342	91.2003	88.9038	89	88	87.3276	94.1123	91.1066	93.0238	90.5755	93.299	90.636	89.1705	89.5852	92.2634	89.6119	85.4922	90.6363	88.379	87.3536	89.6264	85.3851	87.6486	89.8531	93.3918	92.6347	90.1899	90.4054	92.491	84.5921
3	102.946	98.7828	103.73	95.4631	97.6024	94.3187	82	84	78	82	80.2	79.4	87.679	88.6364	83.8074	86.5532	91.7307	88.8105	80.6185	82.3619	80.929	87.4776	79.8971	83.6737	82.647	76.1561	84.9011	80.2552	83.1077	79.8448	90.0887	87.2225	81.1608	86.6253	90.2275	83.9991
4	104.661	95.6444	95.8505	99.3753	99.3778	105.134	76.2393	78.7245	79	71.0291	82.5203	78.4213	89.1108	90.3409	81.9172	86.3328	90.9732	83.0011	75.7126	80.0053	74.418	79.1343	79.0229	80.4252	78.6599	81.4211	76.8171	75.7504	78.214	71.8003	87.6152	81.3174	80.4349	83.781	82.9012	77.6909
Figure 2k	Histology score
	CON	TNBS	LPH + TNBS	BSA + TNBS	LPH-3D_PG + TNBS	LPH_PG + TNBS
	1.3	2.4	2.4	4.4	1.8	3.5
	0.8	2.5	2.2	3.8	2.2	3.2
	0.9	3.5	2.3	4.1	1.3	2.9
	0.6	2.8	2.1	2.3	1.5	3.1
	0.9	3.7	1.7	2.4	1.2	3.6
	0.7	4.6	1.5	3.5	1.6	4.7
Figure 2l	Colon length (cm)
	CON	TNBS	TNBS + LPH (1 mg/kg)	LPH-3D + TNBS	LPH-3D_PG + TNBS	LPH_PG + TNBS
	8.5	5.7	5.9	4.9	7.2	5
	7.9	5.2	6.7	6.2	6.8	3.9
	8.5	5.7	8.2	5.8	5.9	3.5
	9.6	4.9	7.8	4.7	7.7	4.1
	8.5	4.8	6.3	5.3	7.2	6.3
	9.3	4.7	5.9	5.9	8.6	5.7
Figure 2m	FITC-dextran (µg/ml)
	CON	TNBS	TNBS + LPH (1 mg/kg)	LPH-3D + TNBS	LPH-3D_PG + TNBS	LPH_PG + TNBS
	6.34587	15.2112	9.81836	10.5402	8.19323	13.2992
	3.61541	10.059	9.34417	13.3986	9.05999	10.7124
	5.29694	13.7535	10.9052	10.1165	8.58593	13.7188
	4.78046	14.4141	5.9015	11.9717	11.1735	12.617
	7.33581	10.2287	9.18794	14.8081	6.77232	12.6749
	3.6455	15.5935	4.48282	11.885	10.675	11.8577

## Sheet: Figure 3
Figure 3a	ANTS
Figure 3b	HPLC
		BSA+PG	LPH+PG	LPH-AS1+PG	LPH-AS2+PG	LPH-3D+PG	SagA+PG	M+BSA+PG	M+LPH+PG	M+LPH-AS1+PG	M+LPH-AS2+PG	M+LPH-3D+PG	M+SagA+PG
	M-Ala	0	0	0	0	0	0	0	0	0	0	13.6063	12.6314
	MDP	0	22.9461	0	0	0	0	0	20.0698	22.1068	22.7701	0	21.854
	M-tetra(5gly)	0	0	0	0	0	0	11.3303	0	12.5638	11.2264	10.4513	12.5109
	M-penta	0	11.9536	0	0	0	11.0894	0	0	11.2018	10.9225	10.9517	12.0151
	M-penta(5gly)	0	0	0	0	0	0	11.5936	11.2018	11.4203	12.5369	12.4181	13.6067
	GM-Ala	0	0	0	0	0	0	11.5199	13.0035	14.5612	14.4733	14.898	15.454
	GMDP	0	0	0	0	0	0	15.0257	14.0255	14.4329	15.7903	15.8758	15.4985
	GM-tri	0	0	0	0	0	0	0	0	0	0	12.1193	11.9469
	GM-penta	0	10.7222	0	0	0	0	0	11.987	0	0	0	11.2555
	GM-tetra(5gly)	0	0	0	0	0	0	11.207	10.6436	12.4018	12.4842	12.4435	13.437
	GM-penta(5gly)	0	0	0	0	0	0	13.9824	13.2401	14.9226	14.9119	14.8869	15.7897
Figure 3c	MDP (ng/mg feces)
		LPH (mg/kg)
	Con	1	2.5	5
	0.280078	0.509591	1.47968	2.9603
	0.169242	0.459826	0.774495	2.8554
	0.667147	1.11546	1.69442	2.56903
	0.248692	0.483467	1.03027	2.12201
	0.120522	1.26725	1.70127	2.22158
	0.263412	1.09724	0.639918	2.24236
	0.148906	0.996521	1.90994	1.40932
Figure 3h	ANTS

## Sheet: Figure 3f and 3g
Figure 3f															Figure 3g
	LPH+PG		LPH-AS2+PG		LPH-3D+PG		LPH-AS1+PG		BSA+PG		SagA+PG				M+BSA+PG		M+LPH+PG		M+LPH-AS2+PG		M+LPH-3D+PG		M+LPH-AS1+PG		M+SagA+PG
	RT[min]	GroupArea:H	RT[min]	GroupArea:H2D	RT[min]	GroupArea:H3D	RT[min]	GroupArea:HD	RT[min]	GroupArea:M-	RT[min]	GroupArea:SagA			RT[min]	GroupArea:M+	RT[min]	GroupArea:M+H	RT[min]	GroupArea:MH2D	RT[min]	GroupArea:MH3D	RT[min]	GroupArea:MHD	RT[min]	GroupArea:MSagA
	0.661	4000.93	0.476	233.381	0.647	1910.74	0.62	128.921	0.661	1885.82	0.405	490.215					0.001125	391578	0.00112	385642	0.001125	408914	0.001126	402783	0.001122	387267
	0.672	6608.68	0.651	2074.26	0.653	1330.49	0.628	387.999	0.711	4262.27	0.406	356.986					0.005485	428577	0.005707	443216	0.005665	432353	0.005662	437288	0.005673	420318
	0.684	3211.3	0.704	4801.02	0.655	5209.66	0.653	1155.31	0.739	12902.5	0.654	3418.03					0.009674	419715	0.009894	421155	0.009847	407325	0.009848	423974	0.009856	424883
	0.685	2862.74	0.721	5207.29	0.661	712.353	0.657	1036.54	0.767	1322.89	0.694	4124.95					0.013855	397936	0.014069	404999	0.01403	432310	0.014197	440116	0.014042	423711
	0.692	10224	0.73	1808.65	0.666	1309.75	0.666	2418.28	0.773	2586.81	0.699	15174.8					0.018018	413833	0.018252	427430	0.018209	421974	0.018378	445517	0.018398	396465
	0.694	15328.2	0.731	2348.75	0.696	5840.57	0.724	3728.23	0.783	6358.39	0.7	31716.3					0.022209	438365	0.022439	429876	0.022403	423125	0.022564	417524	0.022581	426028
	0.695	20522.9	0.731	1217.74	0.72	4681.1	0.729	2003.19	0.789	2614.17	0.711	10016.4					0.026395	439344	0.026625	424735	0.026592	441869	0.026805	428270	0.026931	421625
	0.697	7706.35	0.731	980.009	0.721	6208.3	0.731	26607.1	0.913	53707.5	0.725	3548.93					0.03058	449472	0.030885	421676	0.030775	421507	0.03099	433906	0.031183	433329
	0.698	46839.6	0.756	3190.64	0.728	948.048	0.731	3964.92	0.914	15728.2	0.726	8407.47					0.034817	435887	0.035052	414620	0.035029	441883	0.035174	429509	0.035541	420306
	0.7	71131	0.769	3472.64	0.729	780.788	0.731	2526.62	0.915	7221.37	0.735	10928.8					0.039009	450281	0.039251	436936	0.039208	404745	0.039528	421441	0.039876	431017
	0.7	21857.5	0.781	6455.45	0.733	11609.1	0.732	3872.28	0.916	3326.12	0.736	20979.4					0.043189	452189	0.043439	449141	0.043404	428377	0.043711	433322	0.044074	454642
	0.702	9112.51	0.861	3935.34	0.76	4252.74	0.732	1832.7	0.917	41007	0.737	28824.7					0.047372	399493	0.047628	438115	0.047587	444435	0.048067	439991	0.048409	419791
	0.702	3340.92	0.91	13826.7	0.767	3913.53	0.732	1370.66	0.92	2333.36	0.737	4221.94					0.05155	430239	0.051817	444312	0.05177	431430	0.052246	404499	0.052779	413238
	0.703	11028.9	0.914	1273.35	0.778	3952.24	0.733	2363.71	0.98	945.128	0.742	1131.99					0.055735	411313	0.055984	446495	0.055961	459600	0.056493	435013	0.057129	440229
	0.707	18428.7	1.016	1884.19	0.779	8177.86	0.733	1383.03	1.013	5334.98	0.745	9728.86					0.059914	426181	0.060184	418937	0.06014	456215	0.060672	410786	0.061475	442980
	0.707	11748.7	1.017	5268.62	0.863	4055.64	0.734	7811.12	1.013	3216.13	0.745	3219.18					0.064082	405799	0.064613	424578	0.064332	433911	0.065006	479136	0.065902	429388
	0.712	30362.8	1.019	5098.55	0.906	25303.8	0.734	1533.89	1.014	1455.25	0.745	3199.08					0.068345	424810	0.068802	411060	0.068586	406960	0.069206	433728	0.070077	421566
	0.712	12446.3	1.021	7237.34	0.907	1582.89	0.735	2384.82	1.015	3229.95	0.746	2429.67					0.072524	428248	0.072979	459114	0.072765	448468	0.073562	439217	0.07427	444356
	0.725	7440.98	1.024	101.707	0.91	24530.9	0.737	1125.93	1.018	4807	0.746	1580.43					0.076707	437549	0.077165	440956	0.076939	434544	0.077732	429963	0.078458	411448
	0.725	6615.08	1.026	1107.21	1.016	3713.61	0.746	982.488	1.079	10316	0.749	23225.8					0.080882	427166	0.081348	468812	0.081135	446602	0.082072	446423	0.082641	452671
	0.726	2839.08	1.028	114.783	1.02	1091.07	0.764	2991.58	1.121	5978.99	0.75	5663.35					0.085065	413266	0.085516	427399	0.085327	421510	0.086269	455805	0.086993	422830
	0.728	8382.93	1.062	2044.16	1.023	8976.65	0.772	2719.09	1.123	1153.62	0.752	35954.7					0.089244	454832	0.089716	454577	0.089672	473746	0.090519	437092	0.091342	423541
	0.729	19465	1.071	11791	1.026	7331.75	0.779	5141.74	1.128	3486.43	0.753	9507.26					0.093414	438308	0.093905	455361	0.09387	429977	0.0947	419555	0.095524	438686
	0.734	77365.7	1.088	1216.16	1.029	5129.02	0.912	20789.5	1.13	2874.72	0.754	3241.32					0.09761	415133	0.098153	458348	0.098053	464779	0.098871	420935	0.099938	447192
	0.737	20775.7	1.117	1162.84	1.029	1705.72	0.912	931.828	1.131	3058.47	0.754	2619.34					0.10186	444072	0.102336	444285	0.102297	448768	0.103071	407415	0.104111	432021
	0.737	1023.59	1.131	2836.34	1.032	286.587	1.015	2901.4	1.141	1686.86	0.755	1708.96					0.106045	457069	0.106515	427246	0.106471	455562	0.107431	451881	0.108296	427849
	0.739	32571.1	1.134	2346.65	1.04	1660.01	1.016	3003.76	1.145	16628.9	0.756	3418					0.110214	433307	0.110702	462005	0.110665	422185	0.111604	406941	0.112473	387211
	0.744	29840	1.136	2636.28	1.074	1455.27	1.018	999.5	1.145	2167.4	0.76	3960.41					0.114399	427779	0.114879	435882	0.114844	451834	0.115978	379584	0.116648	465965
	0.745	1946.75	1.14	2410.79	1.085	14853.5	1.018	640.106	1.147	10469.5	0.761	1544.46					0.118593	447365	0.119047	447745	0.119031	409627	0.120166	430546	0.120995	437220
	0.746	13649.1	1.144	2420.32	1.122	4054.26	1.019	3707.14	1.15	2440.37	0.762	1678.02					0.122775	447180	0.123248	430772	0.123223	454614	0.124586	439080	0.12518	443522
	0.746	8498.44	1.145	1885.67	1.124	6285.64	1.02	455.454	1.183	21223.9	0.762	1263.88					0.126946	464181	0.127426	413441	0.127404	448224	0.128776	439475	0.129365	444819
	0.747	3951.77	1.159	10865.7	1.145	4612.87	1.021	5553.11	1.19	2721.81	0.763	2612.2					0.131146	423263	0.131683	463494	0.131599	421954	0.132963	424170	0.133607	428365
	0.751	5511.24	1.159	3863.06	1.145	1507.32	1.024	850.307	1.199	2630.5	0.775	5672.63					0.135392	457462	0.135847	422960	0.135856	460696	0.137136	442448	0.137798	440176
	0.752	9057	1.2	3684.43	1.156	4068.73	1.063	1794.53	1.257	7686.6	0.78	3480.25					0.139571	425628	0.140047	446072	0.140045	421567	0.141335	427501	0.141984	474562
	0.753	7498.21	1.219	2401.59	1.158	1616.5	1.075	9529.86	1.295	45289.1	0.783	15456.7					0.143745	437284	0.144238	441093	0.144234	431862	0.145523	402453	0.146338	472364
	0.753	6726.2	1.259	9337.49	1.16	2845.51	1.112	987.347	1.295	9658.3	0.79	2196.08					0.147941	443147	0.1486	432136	0.148403	421515	0.149869	440229	0.150525	450036
	0.754	93168	1.36	8791.22	1.176	2279.32	1.121	2401.86	1.295	8401.15	0.807	3458.69					0.152131	444460	0.15278	455216	0.152603	432019	0.154064	444180	0.154873	474699
	0.754	20941.6	1.367	1539.31	1.181	15258.8	1.121	1622.81	1.295	3840.79	0.808	4017.82					0.156316	450696	0.156969	425721	0.156799	442031	0.158489	462701	0.159062	450498
	0.754	8092.86	1.37	4783.1	1.192	20363.8	1.131	3946.73	1.296	142763	0.851	34182.5					0.160478	415163	0.161148	413295	0.160975	440968	0.162843	432742	0.163406	468139
	0.754	4996.95	1.506	11670.5	1.193	3245	1.141	3309.06	1.296	20639.3	0.852	2503.38					0.16468	436044	0.165404	456264	0.165161	430454	0.167028	435002	0.167839	445953
	0.755	13513.2	1.578	3533.11	1.198	1984.88	1.142	2286.16	1.296	4486	0.853	15580					0.168932	443268	0.169579	431594	0.169425	436382	0.171201	447672	0.172005	432652
	0.756	17702.3	1.684	542.225	1.211	6464.39	1.15	1937.78	1.296	1911.78	0.853	4209.01					0.173163	469467	0.173844	439916	0.173669	474789	0.175634	418946	0.176268	450534
	0.757	3325.47	1.836	8850.96	1.265	21518	1.152	2794.28	1.297	14532.5	0.854	3200.98					0.177413	436233	0.178112	427827	0.180823	473084	0.181224	417028	0.180563	429488
	0.759	13060.7	2.092	3961.05	1.267	2590.95	1.159	8907.62	1.297	4268.5	0.855	2615.33					0.181712	452089	0.182376	445303	0.185066	443222	0.185534	403865	0.184864	438811
	0.759	5158	2.275	34993	1.288	11223.3	1.159	2290.69	1.298	39951.4	0.864	2885.96					0.185945	419458	0.186676	448981	0.190648	435864	0.192853	454455	0.189134	444097
	0.76	15560.5	2.679	9610.72	1.396	5783.32	1.162	13516.6	1.298	16151.2	0.869	11507.5					0.190241	457440	0.191017	436956	0.1962	445454	0.200021	443700	0.193452	451519
	0.761	3126.81	2.823	3159.27	1.399	10717.2	1.162	2078.9	1.298	4418.89	0.915	14720.7					0.200078	427085	0.199614	441744	0.200554	405881	0.204267	441176	0.19906	428953
	0.765	4802.73	2.828	7715.32	1.408	3110.79	1.172	2668.4	1.298	4308.96	1.014	1957.75					0.205642	443946	0.203972	426412	0.207799	434337	0.209865	433459	0.203405	424547
	0.765	4176.3	2.829	4323.72	1.55	3225.24	1.203	2757.08	1.299	68843.3	1.015	2282.13					0.212766	454276	0.213866	454159	0.217686	455297	0.218398	415136	0.210603	423860
	0.768	10608.4	2.967	5733.22	1.622	8009.48	1.22	2477.29	1.299	56257.6	1.018	33190.9					0.222595	446296	0.218178	416769	0.227632	405716	0.226998	445935	0.220536	424102
	0.778	37450.7	3.134	257.024	1.661	3003.84	1.258	7065.05	1.299	3805.32	1.018	3748.83					0.229722	425346	0.228088	423370	0.233221	421099	0.232598	430698	0.230402	440600
	0.785	12674.6	3.392	1911.47	1.889	2433.18	1.357	6551.96	1.3	3196.01	1.019	20745.1					0.236859	441503	0.236547	423636	0.237571	428937	0.236922	429550	0.236002	414172
	0.786	6149.51	3.432	5731.35	1.941	3026.25	1.367	3501.96	1.302	1783.2	1.019	1826.08					0.245338	424828	0.24094	425307	0.241869	408638	0.24409	438113	0.240289	432804
	0.789	3516.28	3.865	2524.16	2.002	11634.5	1.51	2467.39	1.326	4511.99	1.02	3618.67			0.001126	690357	0.249615	435283	0.245199	446770	0.250333	406950	0.248464	436947	0.244638	425353
	0.829	12555.2	3.873	2122.83	2.101	7788.08	1.568	3160.38	1.327	8273.65	1.022	25042.2			0.005491	715282	0.25381	440432	0.249463	418291	0.254602	437894	0.252727	416988	0.249069	441670
	0.829	4187.64	3.979	9431.43	2.191	40458.1	1.826	7074.98	1.365	7787.51	1.022	5619.55			0.009675	693648	0.258108	410280	0.253708	431641	0.258849	433088	0.257064	413316	0.254689	435690
	0.832	6640.01	4.857	3722.65	2.444	1954.04	2.091	4077.25	1.424	586.924	1.023	21824.1			0.013862	733410	0.263662	439737	0.257973	427090	0.263107	416861	0.26133	473136	0.263261	417664
	0.838	7548.81	5.042	6098.96	2.445	48210.7	2.245	29977.5	1.484	2921.47	1.023	11625.5			0.018045	741557	0.267943	434858	0.262298	427672	0.267426	431275	0.265588	418353	0.267562	430545
	0.853	82602.1	5.331	2485.91	2.445	2820.87	2.649	3645.37	1.571	7334.93	1.023	4837.35			0.022291	714337	0.272176	468532	0.266603	498218	0.271685	461314	0.270018	449795	0.271984	451545
	0.853	36569.4	5.457	225.515	2.475	904.932	2.676	3023.46	1.586	17347.4	1.023	2558.74			0.02648	628005	0.276427	442845	0.270879	424806	0.275934	437594	0.274305	412701	0.276232	429106
	0.854	9712.53	5.477	3884.51	2.599	2327.67	2.811	7942.94	1.597	3989.56	1.025	10830			0.030657	691958	0.280664	418497	0.275132	438702	0.281513	429410	0.278529	444333	0.280661	418639
	0.854	5452.02	5.478	353.524	2.768	8779.6	2.959	4011.28	1.833	6818.54	1.025	8409.82			0.034823	709324	0.284908	427588	0.279376	422118	0.285791	439382	0.282797	409922	0.284918	451592
	0.855	5344.66	5.549	2499.23	2.905	12927.6	3.264	1361.68	1.882	21548.6	1.025	8188.78			0.039019	659537	0.289162	429375	0.283643	422668	0.291381	427541	0.287066	290177	0.289232	468387
	0.856	7592.15	5.844	3956.86	2.906	4574.53	3.403	4862.1	1.887	10533.1	1.026	10551			0.043201	676806	0.293406	449425	0.28791	434900	0.295637	413791	0.291632	210511	0.293467	458123
	0.857	40703.7	5.935	1235.03	3.035	7043.27	3.593	250.395	2.079	9643.97	1.026	862.185			0.047383	662046	0.297662	447679	0.293508	408390	0.299959	435846	0.300396	177104	0.297829	457229
	0.857	4465.9	6.321	1280.11	3.368	3099.56	3.858	1969.74	2.084	39842	1.027	29334.2			0.051556	690002	0.301999	442283	0.297843	446460	0.30422	443603	0.306222	117610	0.303451	458201
	0.864	6287.34	6.476	2404.82	3.425	3018.16	3.866	943.144	2.226	36294.8	1.027	9238.01			0.055812	670108	0.309139	435969	0.302109	461704	0.309782	425396	0.310831	207730	0.310632	453467
	0.872	25365.5	7.097	4413.11	3.496	3692.78	3.965	8157.08	2.523	373.66	1.028	3069.5			0.059998	646309	0.313361	436924	0.306352	437974	0.315351	446091	0.316554	299995	0.316242	460404
	0.894	1952.59	7.106	1151.35	3.513	628.898	4.227	196.948	2.684	5695.5	1.03	5212.32			0.064182	677440	0.317606	460807	0.310608	429809	0.320926	452756	0.323858	352987	0.320533	446929
	0.912	51313.4	7.755	5625.31	3.522	5618.71	5.011	718.983	2.85	6145.34	1.03	2029.49			0.068355	647621	0.321874	417630	0.314869	438399	0.328092	454672	0.331093	399699	0.327715	490329
	0.913	14593.6	8.068	2249.92	3.734	6119.51	5.014	4650.91	2.966	4684.45	1.03	895.535			0.072545	647357	0.329028	429477	0.319156	467231	0.335248	449624	0.339663	389079	0.332092	466941
	0.913	6197.46	8.083	8142.49	3.856	717.955	5.119	64.1729	3.47	3792.76	1.031	6322.66			0.07673	624247	0.339032	432369	0.324754	422550	0.342396	448281	0.343996	435710	0.336428	450239
	0.921	1505.13	8.446	4604.31	3.891	1747.58	5.129	69.1046	3.699	5781	1.032	43446.1			0.080907	636714	0.347538	423267	0.33324	446692	0.352324	454452	0.352505	426997	0.344934	449915
	0.939	31474.6	8.522	6785.32	4.011	12170.1	5.192	414.962	3.896	2397.05	1.032	16072.7			0.085088	582888	0.357429	433959	0.337575	480294	0.362226	446139	0.356929	473772	0.350516	420244
	0.941	4081.93	8.73	2397.53	4.347	1399.41	5.316	2413.86	4.013	9449.38	1.033	6765.02			0.089344	600476	0.367337	458770	0.347468	438766	0.372195	450914	0.362548	403324	0.360488	436561
	0.969	784.032	8.954	854.999	4.363	46278.8	5.475	3213.04	4.359	40100.3	1.042	26919.3			0.093523	641135	0.37723	410726	0.357401	426433	0.382036	412543	0.371081	451545	0.370487	427705
	1.018	7222.67	8.977	1374.3	4.432	2556.68	5.533	1745.49	4.363	1458.75	1.049	3559.5			0.097706	623922	0.387069	420725	0.367371	405284	0.39186	436657	0.375395	434859	0.380393	415582
	1.018	5513.66	9.395	566.415	4.516	8939.72	5.833	3490.3	4.501	10340.9	1.056	7796.79			0.101885	590660	0.396898	392879	0.377271	425929	0.396156	419462	0.38102	435394	0.390303	406521
	1.019	36961.1	9.453	3096.42	4.647	2537.19	6.126	1472.73	4.896	4106	1.058	2608.81			0.106066	632470	0.401188	415149	0.387125	394846	0.400528	455064	0.386615	419718	0.40022	396411
	1.02	44572.9	9.488	4309.16	4.819	496.938	6.307	1482.6	5.043	464.498	1.06	20237.3			0.110241	622863	0.405437	432490	0.394272	317728	0.404795	422902	0.390964	436734	0.40875	444638
	1.02	12402.9	9.641	1880.84	4.888	5060.14	6.705	412.867	5.1	3897.78	1.061	1894.2			0.11442	587628	0.410995	409181	0.398742	355589	0.409034	406302	0.395321	430854	0.41313	420025
	1.02	12229.4	9.76	21543.6	5.103	6575.82	7.332	165.625	5.389	2494.61	1.063	17519.9			0.118601	587508	0.415255	391929	0.403038	390591	0.414649	403477	0.403859	411499	0.417397	431036
	1.02	4793.48	9.77	1163.95	5.4	3769.33	7.738	5171.99	5.534	4589.82	1.069	3605.6			0.122841	619688	0.42083	418464	0.407295	397242	0.418925	384851	0.411017	411715	0.421691	436897
	1.021	9714.17	9.849	1780.67	5.492	2377.61	8.043	744.422	5.671	10436.1	1.076	4905.05			0.127019	598462	0.425103	397343	0.411566	411054	0.42319	421699	0.415316	425755	0.42613	405990
	1.021	7936.6	9.968	2655.4	5.512	5205.43	8.067	8383.46	5.675	41691.5	1.077	5388.07			0.131211	625446	0.429337	408308	0.415832	395440	0.42746	418124	0.419593	395818	0.433385	396820
	1.021	5221.89	9.986	1023.08	5.6	2839.03	8.144	1035.64	5.675	12885.2	1.078	6672.48			0.135396	612662	0.433655	376023	0.420129	405390	0.431723	375863	0.425226	437251	0.438995	402831
	1.022	84802.3	10.231	2531.7	5.691	3876.28	8.42	610.275	5.676	561172	1.085	6932.88			0.139571	598561	0.437906	407615	0.425758	403135	0.438887	391323	0.429526	433940	0.443311	454276
	1.022	6034.71	10.273	2581.84	5.694	61278.7	8.429	3296.44	6.025	3283.09	1.086	7413.07			0.143754	603732	0.442158	389556	0.430142	386880	0.44448	379822	0.436709	431146	0.448928	413577
	1.022	1771.43	10.279	885.139	5.915	5245.22	8.508	3128.67	6.214	1899.22	1.092	2096.74			0.147939	576393	0.446404	382086	0.434406	364290	0.448747	396194	0.445252	429544	0.453162	419915
	1.023	97412.5	10.353	6720.16	6.259	6128.08	8.716	1682.62	6.275	4523.88	1.096	2042.47			0.152121	588726	0.453491	410536	0.440037	401223	0.454351	386178	0.453781	427876	0.457595	425515
	1.023	68680.3	10.388	15621.4	6.382	2734.5	8.964	1240.72	6.397	1037.88	1.113	4788.57			0.156372	590282	0.457711	398600	0.444263	417529	0.458629	413208	0.462371	413829	0.463194	410271
	1.023	33706.3	10.392	581.385	6.483	344.039	9.214	120.049	6.613	15255.5	1.118	8099.84			0.160551	548760	0.461972	401626	0.448685	421270	0.467125	395341	0.472322	428105	0.467485	430180
	1.023	9372.33	10.576	1751.96	6.703	1586.79	9.224	116.035	6.865	46692	1.132	2180.53			0.164737	576062	0.466202	380001	0.452939	398747	0.477057	397120	0.482257	446649	0.471728	403152
	1.023	7423.94	10.662	3544.32	6.831	68599.2	9.406	916.607	7.231	5968.3	1.132	1715.6			0.168918	553741	0.471734	307877	0.457168	395317	0.486944	423873	0.492173	399573	0.476165	440284
	1.024	36873.7	10.667	10352.5	7.135	5284.02	9.448	7571.71	7.449	57628.8	1.133	47537.9			0.173153	565711	0.476125	349119	0.461521	393281	0.49688	424615	0.502033	408831	0.481753	446569
	1.024	2444.91	10.696	3849.86	7.194	5200.02	9.48	3739.94	7.452	37270.3	1.133	13981.9			0.178672	569132	0.481723	359490	0.468671	415780	0.506811	385160	0.507635	368372	0.486261	415157
	1.025	5504.32	11.434	4568.25	7.47	14511.4	9.634	1494.05	7.452	24864.7	1.139	9832.33			0.182942	596448	0.491635	381344	0.475854	448934	0.51675	395478	0.513254	409047	0.496193	407392
	1.025	4297.99	11.452	4625.19	7.47	10870.8	9.746	18752.9	7.453	31106	1.14	2022.37			0.18713	593277	0.501566	367238	0.485728	411036	0.526583	368131	0.517549	385176	0.506088	423941
	1.026	21532.3	11.537	3319.44	7.529	4638.29	9.942	1906.27	7.453	20180.8	1.141	26101.1			0.191473	564782	0.511466	412412	0.495632	403946	0.532168	387075	0.523145	399432	0.516017	397091
	1.026	7608.92	11.544	379.522	7.931	444375	10.036	1568.47	7.453	8870.75	1.141	5040.22			0.198549	596558	0.521357	386571	0.505588	412052	0.539258	360916	0.527502	396406	0.525991	405849
	1.027	45416.3	11.592	1246.01	8.13	2229.72	10.099	1746.65	7.454	62774.3	1.142	2551.13			0.202786	619261	0.531223	387881	0.51554	365054	0.54358	392164	0.534688	404583	0.536016	426880
	1.027	41821.5	11.66	1239.3	8.327	2132.98	10.188	1517.84	7.455	25162.2	1.143	5149.42			0.211217	563506	0.541027	378839	0.525464	397795	0.550691	369593	0.540277	415660	0.546057	404792
	1.027	19735.3	12.071	7878.44	8.455	1628.36	10.329	5589.77	7.455	11922.7	1.144	25049.9			0.215419	585183	0.545298	412086	0.535333	399975	0.554961	402993	0.544689	413293	0.555906	373470
	1.027	3756.22	12.302	2296.89	8.474	4235.83	10.337	2400.83	7.456	12631.7	1.144	21682.7			0.222483	586911	0.549522	365650	0.540899	399731	0.559221	376705	0.548938	400930	0.560282	389811
	1.028	13195.9	12.798	2379.38	8.56	4200.01	10.375	13099.7	7.457	6201.66	1.145	33603.8			0.230943	575125	0.55377	359974	0.545165	399518	0.563474	381659	0.553184	385257	0.564751	411886
	1.028	8420.31	12.887	2790.16	8.732	11083.7	10.381	375.815	7.458	11489.9	1.145	4778.01			0.239324	584597	0.558053	393455	0.550765	398540	0.567787	377956	0.557686	398068	0.569167	405653
	1.029	113760	12.89	5176	8.758	1111.83	10.545	1765.81	7.46	7032.26	1.145	1963.91			0.243522	560222	0.562302	375431	0.555016	404763	0.57205	359348	0.561977	389362	0.574815	384458
	1.029	52628.4	13.203	1530	8.939	1952.29	10.625	2038.8	7.569	3162.94	1.147	7451.83			0.247683	575668	0.566621	369080	0.559255	375036	0.576299	347222	0.566278	392004	0.579056	422888
	1.029	10686.9	13.513	3115.05	9.244	9903.38	10.628	2844.91	7.835	2238.35	1.148	25423.8			0.251948	554810	0.570865	386736	0.563566	383510	0.580616	364460	0.573428	408725	0.583294	418561
	1.029	10498.1	13.572	3443.52	9.311	7032.91	10.662	5771.31	7.973	378661	1.15	8186.09			0.257482	532469	0.575126	382492	0.56785	373194	0.584922	223746	0.577827	416437	0.587522	375404
	1.029	2994.22	13.575	5756.54	9.431	281.853	10.82	4405.87	8.149	2721.3	1.15	5812.44			0.261745	587339	0.57938	422548	0.572099	377314	0.589374	297169	0.583449	401465	0.591922	396802
	1.031	53555.9	13.598	1358.53	9.471	147169	11.439	4925.24	8.177	4471.85	1.152	20276.8			0.265997	624810	0.583641	400314	0.576352	410440	0.593713	339808	0.59065	391357	0.596227	395845
	1.033	10781.7	14.12	757.549	9.516	6208.64	11.444	3078.53	8.327	1607.46	1.152	18780			0.270255	572131	0.587851	389467	0.5806	360110	0.599353	168938	0.600637	408493	0.600722	420732
	1.034	6061.9	14.273	841.912	9.555	9242.89	11.525	3625.19	8.521	2241.26	1.152	11379.2			0.274434	578730	0.592107	387222	0.584857	405216	0.605186	90417.5	0.61061	427754	0.605046	372339
	1.038	25632.8	14.39	8171.86	9.572	6328.63	11.651	843.325	8.624	1839.26	1.153	2392.02			0.278669	566927	0.596364	371878	0.589098	379456	0.614048	231229	0.620561	379296	0.610676	407726
	1.041	4307.18	14.417	5589.45	9.685	1568.18	11.777	514.729	8.77	10936.6	1.154	6867.17			0.282909	561627	0.600653	379500	0.593364	406846	0.624014	311471	0.630473	373452	0.614923	401712
	1.042	110601	15.001	1192.99	9.777	561.547	12.06	6308.81	9.281	9723.99	1.154	3998.52			0.287116	578966	0.604913	379531	0.597687	391144	0.634021	354293	0.640362	361798	0.619156	377627
	1.043	22877.9	15.166	5895.36	9.788	15749.7	12.071	199.127	9.464	17016.7	1.156	9105.46			0.292659	565011	0.610462	365748	0.601983	409962	0.643918	347124	0.650097	455826	0.623388	390159
	1.046	9965.77	15.206	6424.02	9.867	1361.78	12.771	1438.01	9.467	31403.5	1.163	10900.6			0.296914	532290	0.615995	384843	0.606231	397819	0.653761	340509	0.654138	625643	0.627644	398358
	1.047	5173.97	15.214	1613.7	9.984	2757.81	12.864	5275.61	9.468	21333.4	1.169	13531.7			0.301168	566654	0.624527	390704	0.610529	367838	0.663515	327767	0.658288	843104	0.633188	340786
	1.05	93891.9	15.235	2529.09	10.235	1741.22	12.869	2791.54	9.468	8800.94	1.174	8080.66			0.305413	543812	0.634496	371450	0.614793	385152	0.668985	320271	0.662377	1041937	0.641588	332777
	1.056	10814.4	15.391	5806.11	10.275	10222.8	13.007	794.275	9.469	1.82086e+06	1.174	1583.35			0.309664	580791	0.644381	353367	0.621991	386072	0.673207	356036	0.66645	1042551	0.646988	328966
	1.063	29278.6	15.398	33125.7	10.312	1558.22	13.145	15793.7	9.469	41779.6	1.175	46728.7			0.313926	517321	0.654247	313456	0.631876	382233	0.67728	345799	0.670516	1029459	0.654023	274435
	1.065	9195.07	15.398	1087.98	10.369	1830.73	13.495	2409.79	9.473	24413.3	1.175	12792.4			0.319414	572558	0.663992	320143	0.641788	320765	0.681353	312992	0.674601	798277	0.663687	309919
	1.069	70938.6	15.432	3383.86	10.398	5350.44	13.555	4291.44	9.558	3568.7	1.18	10165.5			0.326514	573511	0.673725	279248	0.651628	315498	0.685451	344256	0.678676	615954	0.67332	265779
	1.072	6423.81	15.505	2624.94	10.403	12427	13.558	2078.24	9.579	13903.3	1.18	1381.64			0.332012	524257	0.683369	288128	0.661361	331896	0.689516	427006	0.682767	467089	0.68298	719622
	1.073	62407.3	15.51	711.469	10.568	3495.43	13.561	921.308	9.594	9700.9	1.185	2058.96			0.341811	550436	0.688726	269279	0.671027	291884	0.693604	567066	0.68689	372529	0.692586	1775080
	1.08	16696.6	15.767	1457.04	10.673	1842.86	13.957	274.991	9.711	1883.31	1.197	30801.2			0.351656	561640	0.69278	338204	0.677989	318617	0.70054	851520	0.696583	290450	0.702185	2854733
	1.08	10810.4	15.836	4239.24	10.683	2118.03	13.969	139.274	9.822	14065.3	1.203	1371.78			0.361545	601776	0.696842	367252	0.68498	329932	0.704641	992336	0.704914	307819	0.711749	2989104
	1.084	3772.15	15.879	6348.24	10.698	9682.16	14.371	1597.57	9.956	223.961	1.212	17172.9			0.371374	579011	0.70378	671002	0.694717	350724	0.709982	1153467	0.714647	347252	0.721116	2087149
	1.092	20449.9	15.931	2030.55	10.725	3494.67	14.38	7988.29	10.022	1828.56	1.212	10132.4			0.381191	544410	0.710744	907076	0.704408	329580	0.715279	1187253	0.724355	267274	0.730651	1543708
	1.094	29449.9	15.984	1396.36	10.853	5008.17	14.396	4151.2	10.192	1467.93	1.216	3275.26			0.388238	508847	0.720421	1116606	0.714135	325853	0.724983	2499128	0.734011	330782	0.740186	1125133
	1.097	15830.4	16.064	4134.73	10.919	6092.94	14.621	797.348	10.441	11520.4	1.222	3194.31			0.3953	558122	0.730148	751787	0.723826	312949	0.734568	8469264	0.743743	322081	0.749618	1142822
	1.103	3156.72	16.225	2683.5	11.228	1556.34	15.134	7321.91	10.458	753.846	1.226	9150.17			0.399518	540882	0.739816	629308	0.733655	290557	0.744246	14605914	0.753445	316996	0.759085	1011134
	1.105	42739.5	16.234	1620.49	11.353	963750	15.187	8436.73	10.632	1741.08	1.227	5752.23			0.403727	552888	0.749458	646753	0.743425	290435	0.753848	23047610	0.763178	309244	0.768678	744045
	1.109	5807.27	16.239	41746	11.45	4232.96	15.217	2405.72	10.741	5428.63	1.241	19317.3			0.407972	540581	0.759088	828995	0.753141	324708	0.76344	27452178	0.772911	342895	0.777947	606640
	1.118	54783.5	16.252	4103.65	11.452	4623.97	15.375	27232	10.744	1910.69	1.242	1825.81			0.412145	565307	0.7687	843257	0.762887	320114	0.773068	32237948	0.782711	333651	0.787582	999999
	1.123	11537.6	16.451	1578.61	11.458	10903.9	15.419	3213.07	10.745	961.261	1.258	5060.59			0.417633	510515	0.778323	618754	0.772605	372778	0.78261	36972752	0.792497	353351	0.797145	1126442
	1.132	46340.6	16.524	11305.2	11.467	9585.26	15.482	1536.98	11.204	2841.43	1.274	11544.5			0.421878	552774	0.787956	361623	0.78232	386041	0.792221	39481044	0.802243	364312	0.806739	1167190
	1.132	6927.58	16.63	3064.02	11.48	5001.06	15.595	198.437	11.408	814221	1.281	5664.52			0.42614	543966	0.79761	292636	0.792048	481494	0.801779	35805200	0.812006	329441	0.816314	1238272
	1.133	4455.98	16.674	504.42	11.572	2676.74	15.679	2133.81	11.505	3680.16	1.303	1771.31			0.431659	583180	0.807255	292731	0.801819	395642	0.811342	24306050	0.821711	349630	0.825897	1471798
	1.134	16883.8	16.69	18819.3	11.988	6418.14	15.755	1119.04	11.506	9455.87	1.367	1417.14			0.435897	572953	0.816988	298986	0.811533	353770	0.820981	14092497	0.83144	327145	0.835467	2016273
	1.136	133399	16.702	698.552	12.035	5775.91	15.796	3184.89	11.511	10362.3	1.375	2830.38			0.440144	552733	0.826637	309534	0.821289	345934	0.831113	11571900	0.841175	309750	0.845011	3579385
	1.141	67677.6	16.766	1829.14	12.095	8630.79	15.861	5537.97	11.53	4218.46	1.384	1783.52			0.445631	564245	0.836285	296633	0.831023	356540	0.840007	10819236	0.850861	322894	0.854555	5220632
	1.141	9382.17	16.788	809.885	12.414	2130.62	15.866	2083.19	11.588	1675.09	1.392	2577.09			0.449876	509936	0.845947	315237	0.840754	349205	0.849442	8408405	0.860551	347487	0.864093	5652603
	1.142	60331.8	16.803	1578.2	12.716	3537.96	15.875	777.113	12.027	5854.87	1.543	2690.25			0.454076	585474	0.855586	356467	0.850515	348487	0.859043	6287414	0.870242	311727	0.873644	5347576
	1.142	23090.8	16.96	938.472	12.913	1485.88	15.988	1767.36	12.085	5751.17	1.593	3266.82			0.458401	537173	0.865275	732416	0.860254	330691	0.868643	4509227	0.879929	320670	0.883178	4132914
	1.144	43212.9	17.55	18756.5	13.048	3350.04	16.03	3396.4	12.166	5144.87	1.615	10297.2			0.462606	541719	0.874895	1045759	0.870003	344046	0.878245	3034537	0.889618	309083	0.892741	3344241
	1.145	67427.4	17.832	1294.16	13.151	149647	16.216	3338.53	12.778	6306.88	1.627	4273.36			0.468141	524297	0.884545	1022279	0.879738	364787	0.887819	1055324	0.899332	391280	0.90222	3847744
	1.145	4763.04	17.898	1227.41	13.151	31715.4	16.224	39793.9	12.976	1676.05	1.674	984.273			0.476541	571849	0.894164	861488	0.889477	307488	0.897442	436508	0.909063	501531	0.911445	3305161
	1.147	3852	17.925	3129.63	13.276	1983.03	16.224	3100.8	12.982	2836.1	1.687	1606.94			0.480797	517145	0.903784	677116	0.899206	313912	0.907156	474820	0.918773	426573	0.921023	2778297
	1.149	77367.3	17.968	778.797	13.54	1874.37	16.232	1612.76	13.151	25065.4	1.699	4555.98			0.490711	510612	0.913413	569694	0.908914	349685	0.916872	511474	0.928569	352704	0.930298	3719287
	1.149	5850.62	17.984	1492.98	13.593	4862.63	16.431	1204.58	13.153	1.91237e+06	1.7	13257.3			0.500673	526754	0.923052	628227	0.918653	327849	0.92662	524926	0.938268	270218	0.939844	3748740
	1.15	98232.4	18.011	2985.45	13.607	3107.83	16.526	13272.2	13.153	423420	1.704	1305.11			0.510495	532773	0.93271	569036	0.928351	252958	0.936359	485823	0.948039	307071	0.949422	2980596
	1.15	11248.4	18.038	4072.36	13.629	6918.91	16.601	2513.23	13.444	532.134	1.741	12740			0.52036	507447	0.942359	442961	0.938108	259638	0.946071	460308	0.957809	217008	0.958972	2153253
	1.154	18224.3	18.111	525.681	13.687	8087.75	16.666	16803.2	13.661	1765.63	1.745	4659.3			0.53014	492497	0.952048	454334	0.947915	323326	0.955837	506148	0.967548	220252	0.968555	1610392
	1.155	65402.8	18.148	3640.86	13.96	6942.08	16.694	807.906	13.666	3052.1	1.746	3073.05			0.538538	547641	0.961694	492722	0.957712	286871	0.965639	499282	0.977356	199302	0.978044	1243149
	1.155	27245.6	18.171	4355.28	14.304	88.8105	16.702	645.635	14.008	6743.42	1.844	8008.99			0.545604	517485	0.971448	410076	0.967593	211115	0.975486	455141	0.987193	235234	0.987677	926261
	1.158	20262.7	18.221	853.894	14.312	191.283	16.751	1914.13	14.012	143.454	1.845	2917.21			0.549783	555945	0.981178	248276	0.977392	229319	0.985332	318096	0.997037	330128	0.997285	823680
	1.158	3744.23	18.317	777.205	14.354	5649.32	16.775	791.656	14.381	17566.4	1.861	2348.04			0.55399	506240	0.990913	243053	0.987215	257751	0.995238	148248	1.00696	312081	1.00694	2589033
	1.159	52644.2	18.458	3564.67	14.389	15236.5	17.072	1676.68	14.381	10012.8	1.906	6154.68			0.558245	505838	1.00075	261964	0.997075	335120	1.00408	206394	1.01677	273168	1.01647	3993673
	1.16	48540.5	18.521	6562.35	14.416	6540.1	17.165	1442.98	14.4	6585.77	1.917	8078.07			0.562492	539821	1.01051	758001	1.007	342979	1.01393	667985	1.0265	319105	1.02597	4589712
	1.16	15921.3	18.675	3106.02	14.419	2160.66	17.304	2876.22	14.443	13761.5	2	772.844			0.568003	500976	1.02014	913087	1.0168	274142	1.02357	895187	1.03186	324091	1.03368	6029274
	1.163	17400.2	18.862	588.464	14.445	1.41656e+06	17.429	1379.72	14.458	3191.92	2.097	2957.74			0.57225	520019	1.02973	812560	1.02647	294232	1.03177	535744	1.03589	312750	1.04182	6119561
	1.163	15538.8	18.939	2439.67	14.524	45690.9	17.527	15824.6	14.481	7145.83	2.129	2094.46			0.576471	512864	1.03797	633213	1.03475	342854	1.03864	303077	1.04283	333074	1.04997	4947386
	1.164	20059.9	19.124	1864.22	15.052	264.745	17.857	1205.34	14.502	1.23645e+06	2.145	1671.79			0.580735	528348	1.0449	548828	1.04301	314224	1.04268	289811	1.04823	340258	1.05947	3303697
	1.168	13192.6	19.273	4347.69	15.08	2677.2	17.875	1116.26	14.586	72431.1	2.318	1922.35			0.584965	538147	1.05451	544548	1.05003	366185	1.04806	273316	1.05794	333229	1.06904	2042381
	1.171	5649.33	19.455	5671.39	15.413	2886.04	17.887	3001.22	15.271	1334.52	2.324	52034.3			0.58925	527389	1.06418	706868	1.05977	369840	1.05777	450203	1.06769	364486	1.0785	2107015
	1.179	34373.3	19.554	477.642	15.421	20457.8	17.921	572.17	15.469	3207.65	2.331	2938.04			0.59349	479220	1.07384	1468176	1.06958	361941	1.06756	754490	1.07743	402784	1.08788	2376181
	1.18	37487.3	19.582	10144.2	15.445	1841.01	17.927	625.319	15.485	16154.9	2.372	1422.31			0.597736	531856	1.08349	1896237	1.07933	380858	1.0773	789101	1.08719	368028	1.09746	3483906
	1.18	9695.3	19.599	662.412	15.46	2913.7	17.987	2310.95	15.569	4807.79	2.376	3354.49			0.601937	560261	1.09314	1637232	1.08908	391557	1.08703	594758	1.09693	356264	1.107	3219070
	1.183	5475.05	19.753	858.581	15.51	941.153	18.013	14411.7	15.586	102.919	2.423	969.66			0.607468	512945	1.10283	1164119	1.09888	389498	1.09679	412343	1.1067	412605	1.1166	2435677
	1.184	1298.47	19.766	1587.02	15.514	4402.68	18.132	3046.36	15.595	168.834	2.473	672.622			0.611709	556745	1.1125	784382	1.10864	383483	1.10656	519403	1.11648	385034	1.12613	1881213
	1.186	12665.8	19.77	13728.2	15.865	2165.29	18.138	3586.76	15.673	2892.7	2.535	6978.48			0.615932	563597	1.12216	551186	1.11839	365510	1.1163	812967	1.12628	389625	1.13573	4055924
	1.19	8222.86	19.772	5774.26	15.88	2087.73	18.409	5317.44	15.941	2008.99	2.708	3507.03			0.621445	501710	1.1318	416290	1.12821	381845	1.12602	1154128	1.13603	359377	1.14526	4739388
	1.191	19616.4	19.822	2741.32	15.905	5128.8	18.422	734.811	15.956	4666.2	2.75	4312.49			0.631267	526634	1.14147	623548	1.138	374216	1.13569	1539924	1.14583	402020	1.1548	4088060
	1.193	108379	19.881	647.21	15.906	1335.48	18.499	6637.75	16.036	4350.76	2.865	2806.92			0.641133	490624	1.15108	784826	1.1477	334548	1.14532	1842946	1.15554	378620	1.16434	2865933
	1.194	17565.1	20.067	5744.85	15.983	4642.2	18.618	2092.52	16.152	3458.3	2.867	7113.86			0.650977	495533	1.16068	714597	1.15743	371082	1.15493	1940001	1.16525	358634	1.1738	3445215
	1.195	14622.3	20.23	3325.18	16.079	5307.85	18.681	2220.15	16.199	5384.14	2.871	120309			0.660866	522929	1.17031	1066063	1.16717	398599	1.16452	1588968	1.17494	388570	1.18333	2476499
	1.199	2525.97	20.371	3698.95	16.146	5495.74	18.926	1827.72	16.336	16295.6	2.872	129658			0.670599	573088	1.17997	1104504	1.17687	362640	1.17413	1256285	1.18463	380844	1.19289	1774050
	1.207	4044.37	20.395	3890.25	16.276	15969.1	19.093	1291.84	16.485	4828.67	2.872	5739.26			0.680265	498277	1.18957	841968	1.18654	346510	1.18374	861851	1.19433	415758	1.20246	2592682
	1.209	83785.9	20.675	314.366	16.446	5513.07	19.133	2700.49	16.527	861030	2.958	1292.54			0.687198	446052	1.19919	861146	1.19627	393454	1.19339	755486	1.20405	380794	1.21202	4365720
	1.212	5971.18	20.82	1250.87	16.46	1153.2	19.254	3258.76	16.528	737406	3.024	5042.46			0.691329	497799	1.20886	606755	1.20597	424020	1.20303	841752	1.21379	409178	1.22146	5276439
	1.213	13208.5	21.727	334.304	16.474	7062.85	19.426	5313.21	16.53	8094.42	3.107	3269.25			0.695429	499308	1.21847	393661	1.21571	438262	1.21266	995167	1.22352	438996	1.23103	3948836
	1.213	2073.61	21.947	4520.37	16.51	3310.88	19.528	262.064	16.749	11422	3.184	2870.68			0.700826	445138	1.22811	355617	1.22544	422172	1.22233	1230082	1.23328	377668	1.24057	4010798
	1.229	48474.7	22.007	1150.64	16.526	69674.5	19.537	1211.84	16.846	1189.32	3.272	2555.38			0.704934	541095	1.23775	393860	1.23517	423432	1.232	1312920	1.24301	421553	1.2501	3826815
	1.233	30486.5	22.03	4270.21	16.528	85661.3	19.576	14137.6	16.987	5464.41	3.316	1659.01			0.714701	477458	1.24737	363832	1.2449	411120	1.24161	1798350	1.25275	424371	1.25968	2744398
	1.24	9273.06	22.063	1475.48	16.712	12185.2	19.583	25919.1	17.072	10953.9	3.338	208.109			0.724575	449741	1.25704	375932	1.25464	432319	1.25121	2040085	1.26256	452476	1.2693	1446993
	1.243	8769.8	22.126	19578.8	16.789	2077.24	19.748	10960	17.132	4637.73	3.344	900.879			0.734358	487059	1.26668	425525	1.26441	439119	1.2609	1756470	1.27233	454390	1.27887	974894
	1.246	28626.3	22.154	322.102	17.008	9413.83	19.816	1089.81	17.156	8626.6	3.352	1135.96			0.744108	460010	1.27633	614427	1.2742	468055	1.27054	1366406	1.28208	434607	1.28799	1318847
	1.266	9349.93	22.157	2502.2	17.06	2460.62	20.044	4272.32	17.22	9725.56	3.475	2024.74			0.753851	463374	1.28597	485027	1.28397	434704	1.28019	797578	1.29186	461991	1.29747	2049023
	1.266	4158.86	22.169	8303.58	17.081	3731.8	20.199	3798.55	17.239	11850.2	3.485	3917.39			0.763597	395214	1.29561	393680	1.29376	430863	1.28986	586219	1.30163	417784	1.30712	2259010
	1.267	52147.2	22.172	2764.51	17.092	9769.84	20.349	760.554	17.315	1.06935e+06	3.487	11781.3			0.773382	485785	1.30536	403968	1.30351	443088	1.29951	1310129	1.31136	559004	1.31668	2084468
	1.274	3527.21	22.271	239.849	17.17	8404.65	20.35	3048.17	17.451	530.381	3.503	689.034			0.783166	466497	1.31504	347315	1.31325	489852	1.30912	2746581	1.32108	471751	1.32626	3592780
	1.285	13140.4	22.33	39472.8	17.254	1.07961e+06	20.371	3435.52	17.643	8831.73	3.573	2950.54			0.792997	401820	1.32473	539245	1.32297	537220	1.31872	2673400	1.33085	411452	1.33585	4259275
	1.292	32469.9	22.334	13635.4	17.342	864.418	20.812	1644.73	17.668	7086.15	3.7	3107.55			0.802862	509015	1.33441	1000677	1.33267	434695	1.32838	1567060	1.34056	442963	1.34539	3729918
	1.298	3467.56	22.523	1881.8	17.577	11103.1	21.361	1223.07	17.669	7562.95	3.819	259.331			0.812621	470191	1.34417	839804	1.3424	452397	1.33805	869456	1.35034	463776	1.35492	2643410
	1.319	50944.3	22.736	280.158	17.614	5269.93	21.467	2237	17.885	43831.6	3.826	599.511			0.822373	483302	1.3538	627896	1.35216	460072	1.34772	422251	1.36009	420487	1.36447	2071491
	1.319	14825.6	22.759	3756.73	17.628	6211.85	21.564	932.109	17.887	29910.9	3.864	1418.02			0.83211	498616	1.36344	528724	1.36191	459272	1.35739	334676	1.36989	455862	1.37403	1509592
	1.32	45004.4	22.806	5315.67	17.948	4908.84	21.912	4198.02	17.887	26576.5	3.925	2863.88			0.841885	531150	1.37312	396265	1.37171	444918	1.36709	737187	1.37967	451561	1.38319	1238901
	1.32	23716.6	23.049	74368.8	18.06	7252.62	21.966	1387.7	17.89	33871.7	3.991	2850.62			0.851661	541015	1.3828	422632	1.38151	464167	1.37679	1161036	1.38952	469801	1.39247	1059707
	1.32	7663.54	23.07	2212.22	18.062	6780.15	21.999	4979.92	17.893	1587.7	4.002	30120.6			0.86146	528717	1.3925	394411	1.39133	474386	1.38652	1387824	1.39931	494124	1.40207	833259
	1.321	35459.2	23.097	10538.7	18.146	7165.61	22.104	20699.2	18.094	1769.52	4.08	1922.89			0.871194	449012	1.40223	389230	1.40117	480044	1.39622	1263124	1.40914	435165	1.4116	583072
	1.323	8669.18	23.349	4613.46	18.195	1479.33	22.133	1993.66	18.189	5827.57	4.082	2419.08			0.880925	479578	1.41197	389331	1.411	442154	1.40599	929624	1.41895	440408	1.42091	525987
	1.34	2806.78	23.462	1261.6	18.317	11066.1	22.141	3064.58	18.325	4644.18	4.309	1244.95			0.89063	526139	1.42166	420058	1.42084	453110	1.41569	625796	1.42882	456183	1.43054	636330
	1.343	21472.5	23.681	5649.98	18.54	2822.26	22.159	7330.74	18.377	11360	4.329	4757.83			0.900324	494992	1.43139	436301	1.43069	443571	1.42538	410523	1.43865	457241	1.44019	796825
	1.356	1063.59	23.703	2909.94	18.597	1844.05	22.323	12571.2	18.604	1630.17	4.34	2846.98			0.910021	514027	1.44112	422143	1.44053	451876	1.43512	416287	1.44849	423011	1.44982	858406
	1.375	1143.31	23.786	8487.31	18.66	898.351	22.324	44110.8	18.656	12926.5	4.379	1630.77			0.919704	511347	1.45088	444768	1.45036	414516	1.44488	404102	1.45834	421779	1.45946	1118925
	1.386	1868.71	23.825	3162.18	18.687	1093.98	22.507	1590.98	18.996	361.11	4.451	619.15			0.929479	493185	1.46063	398936	1.46018	432161	1.45462	452013	1.46822	431475	1.46909	1367258
	1.411	7447.8	23.901	5924.25	18.796	4742.09	22.608	1261.48	19.065	4602.83	4.456	1042.8			0.93922	463395	1.47039	410803	1.47	414932	1.46433	445734	1.47798	988737	1.47869	1997328
	1.419	8497.04	24.085	5437.13	19.012	3317.04	22.741	3644.24	19.246	1537.72	4.467	2569.03			0.948963	462603	1.48015	409909	1.4798	902214	1.47405	937270	1.48768	1357252	1.48829	2730110
	1.44	5755.04	24.22	978.911	19.17	1588.92	22.754	3022.43	19.299	480.061	4.478	1167.97			0.958771	488984	1.48996	414245	1.48944	1318891	1.48372	1351623	1.49742	1521916	1.49787	2922434
	1.479	3180.11	24.362	1470.64	19.296	1976.6	22.81	7240.99	19.348	523.847	4.48	808.318			0.968552	451380	1.49972	403625	1.4964	1409172	1.49331	1632852	1.50707	1551299	1.50744	2528974
	1.528	3607.25	24.794	63870.4	19.416	2964.13	22.821	2933.5	19.355	1893.12	4.483	840.537			0.97835	510134	1.50943	552034	1.50603	1574236	1.50158	1684671	1.5167	1343470	1.51702	2149433
	1.543	3046.35	24.798	19135.6	19.442	374.853	22.945	1444.08	19.584	538574	4.485	533.412			0.988214	495485	1.51912	666041	1.51569	1467781	1.51115	1676924	1.52368	1204295	1.52658	1527554
	1.544	20535.4	24.845	4032.85	19.578	77140.9	23.024	61692.8	19.585	250075	4.579	4015.81			0.998186	493696	1.52883	653891	1.52536	1254228	1.51515	1552678	1.53338	1060427	1.53625	1276607
	1.548	6835.37	24.864	832.538	19.581	36090.5	23.069	14854.9	19.837	579928	4.62	2856.47			1.00805	488701	1.53859	563900	1.53506	1176839	1.52475	1368473	1.54311	847196	1.54558	1228487
	1.549	8250.62	24.961	1462.68	19.726	1050.35	23.075	262.49	19.849	2159.52	4.647	1980.99			1.01783	484660	1.54825	467971	1.54476	960458	1.53302	1186787	1.55274	749913	1.55494	909265
	1.591	2898.95	25.04	13366.6	19.775	508160	23.202	5844.07	19.857	6970.46	4.652	2957.69			1.02762	485190	1.55795	516654	1.55443	790416	1.54272	1039436	1.56258	579831	1.56458	856442
	1.625	2847.31	25.048	17916.8	19.79	8327.46	23.224	385.506	20.047	18657.4	4.815	1585.75			1.03738	460624	1.56767	562638	1.56418	667218	1.55228	897704	1.57228	520874	1.57413	755949
	1.631	5703.91	25.11	5172.5	19.973	542.305	23.309	4985.99	20.356	11893.9	4.827	3867.73			1.04711	430720	1.57739	491521	1.57383	593123	1.56198	797527	1.58205	453037	1.58355	585021
	1.656	10118.7	25.161	1147.15	19.98	17671	23.334	1801.39	20.482	1037.58	4.844	15660.2			1.05694	484349	1.58709	398772	1.58361	499826	1.57168	666504	1.59186	416056	1.59322	607221
	1.668	29309.4	25.294	4842.08	20.102	4968.8	23.453	1436.29	20.815	324.363	4.867	1299.29			1.06672	462025	1.59683	378309	1.59339	404456	1.58138	586348	1.60164	378876	1.60292	682947
	1.668	3685.83	25.683	2630.13	20.269	221.275	23.658	4725.39	20.913	12706	4.876	12368.1			1.07648	441505	1.60659	348243	1.60317	372834	1.59111	456860	1.61142	367914	1.61258	920872
	1.669	6130.64	25.721	3902.29	20.316	22714.2	23.659	7779.12	20.996	126090	4.961	1297.38			1.08628	437376	1.61632	350837	1.61292	401745	1.60088	415809	1.62119	421097	1.62225	844851
	1.674	810.664	26.093	3429.26	20.42	1394.3	23.666	7791.24	20.996	42930.8	4.975	1661.51			1.09607	425017	1.62609	347168	1.62268	400122	1.61065	404584	1.62828	394926	1.63195	769236
	1.675	6944.07	26.175	1167.61	20.696	15266.8	23.67	4453.61	21	18700.5	5.056	976.585			1.10587	460433	1.63591	355761	1.62819	378942	1.62038	370342	1.6381	414315	1.64164	645201
	1.686	8580.21	26.339	4997.59	20.851	9881.29	23.675	2679.29	21.002	18270.7	5.059	2646.79			1.11561	436407	1.64567	351052	1.63797	371889	1.63011	397234	1.6479	386359	1.65131	431124
	1.696	1329.01	26.471	7453.82	20.916	2283.52	23.762	7341.57	21.009	9165.86	5.117	1140.89			1.12543	456839	1.65545	381940	1.6435	376706	1.63986	392882	1.65778	382924	1.66101	417344
	1.706	3220.72	26.483	1899	20.998	12596.9	23.807	3821.75	21.29	381.394	5.188	892.242			1.13521	414526	1.66525	382910	1.65334	419796	1.64961	387689	1.66764	379878	1.67081	867069
	1.732	4925.05	26.488	3781.58	21	487.96	24.053	7680.32	21.304	522.529	5.196	1197.58			1.14496	463062	1.67507	415146	1.66319	366228	1.65939	401248	1.67747	380386	1.68051	1249165
	1.749	36051.6	26.75	13658.1	21.381	3914.21	24.259	1559.04	21.414	121026	5.368	2634.15			1.15471	435034	1.68485	400487	1.67302	403823	1.66917	637665	1.68733	386288	1.69025	1361430
	1.751	16328.3	26.757	6001.32	21.395	3449.04	24.355	1580.17	21.414	32192.8	5.37	5522.51			1.16444	439933	1.69476	356832	1.68286	404815	1.6789	725028	1.69716	393935	1.69995	1198062
	1.751	2085.61	26.811	8058.45	21.403	23128.9	24.417	4776.35	21.438	2805.41	5.385	449.747			1.17414	480588	1.70458	389363	1.69272	375270	1.68858	796044	1.70701	391166	1.70968	1073781
	1.753	2326.33	26.826	27342.6	21.412	5680.68	24.661	670.63	21.439	2555.54	5.472	745.245			1.18385	393393	1.71438	383196	1.69828	384443	1.69828	702488	1.71684	379811	1.71937	865094
	1.757	3208.15	26.916	2319	21.553	3400.66	24.741	860.233	21.52	803.622	5.486	1510.82			1.19365	416655	1.72419	373703	1.70816	408604	1.70799	622212	1.72674	397280	1.72908	627410
	1.761	5663.14	27.024	15504.9	21.691	2976.12	24.798	20608.3	21.761	4605.95	5.497	13098.4			1.20338	410912	1.73398	366178	1.71802	364718	1.71775	464330	1.73661	382604	1.73877	482062
	1.797	1215.6	27.028	97672.5	21.995	2960.09	24.799	67044	21.855	262.431	5.509	40366.4			1.21315	370980	1.74379	380340	1.72788	378975	1.72751	398259	1.74648	355659	1.74848	482662
	1.798	29093.4	27.073	14404.7	22.062	155136	24.858	2749.13	22.073	1004.4	5.511	20839.2			1.22295	391978	1.75362	365669	1.73772	367410	1.7373	358447	1.75634	395354	1.75821	829349
	1.799	4620.1	27.092	1604.4	22.122	1424.72	25.033	22982.2	22.12	2111.66	5.513	10887.7			1.2327	395988	1.76344	387814	1.74757	398835	1.74704	405388	1.76621	370130	1.76793	1080327
	1.802	4576.02	27.229	1331.65	22.15	902.933	25.035	15767.3	22.125	191504	5.545	765.768			1.24244	349791	1.77324	384200	1.75743	373677	1.75681	376242	1.7761	381079	1.77761	1312803
	1.804	10234.5	27.33	6114.99	22.158	4458.1	25.062	4472.81	22.143	5296.17	5.613	3213.55			1.2522	372461	1.78311	379998	1.76734	350445	1.76654	391681	1.78598	387569	1.78728	1572557
	1.805	6338.02	27.467	4835.46	22.209	5310.85	25.064	8271.54	22.173	569.314	5.645	2139.46			1.26198	423866	1.79291	388616	1.77723	383638	1.7763	381697	1.79592	386465	1.79695	1612536
	1.808	814.91	27.496	2733.39	22.317	23193.1	25.236	2841.78	22.188	3543.72	5.709	122772			1.27174	388086	1.80268	375924	1.78712	372344	1.78606	374803	1.8058	393548	1.80658	1578096
	1.862	2717.52	27.561	15520.7	22.318	74763.8	25.29	4725.36	22.315	2817.08	5.711	9238.72			1.28147	366338	1.81247	360901	1.79699	404042	1.79583	345022	1.81571	384740	1.81627	1192652
	1.868	3147.24	27.844	1252.32	22.364	264.059	25.421	693.592	22.32	344929	5.741	2375.43			1.29129	369914	1.82228	400754	1.80685	378222	1.8057	388618	1.82557	405222	1.82594	1061207
	1.885	6687.53	28.044	5147.54	22.374	435.202	25.674	2370.85	22.321	110700	5.763	1291.36			1.30107	390781	1.83208	357249	1.81675	395330	1.8155	366787	1.83547	379853	1.83553	1179191
	1.942	15409.4	28.071	10646.6	22.452	34768	25.689	3445.59	22.368	3065.95	5.77	7895.93			1.31071	912746	1.84194	381023	1.82662	407396	1.8253	404496	1.84532	381014	1.84517	1409814
	1.955	2881.25	28.116	5388.54	22.499	15521.4	25.908	2292.97	22.452	91465.7	5.85	2553.38			1.32036	1306279	1.85171	395011	1.83648	387432	1.83511	400575	1.8538	347742	1.85481	1319093
	1.96	6950.28	28.203	713.93	22.673	3824.64	26.038	333.364	22.452	11852.1	5.863	5610.75			1.33004	1039047	1.86151	398545	1.8463	387871	1.8449	395632	1.8637	345515	1.86445	1345420
	1.963	7432.9	28.316	2545.46	22.761	7208.85	26.075	4457.24	22.566	17756.1	5.864	10852.1			1.33967	571830	1.87133	391941	1.85617	387588	1.85472	371148	1.87357	375450	1.87408	1096216
	1.968	12516.4	28.317	9212.1	22.785	1841.15	26.112	1548	22.726	3336.41	5.866	4785.32			1.34941	332693	1.88111	362783	1.86607	383828	1.86457	373407	1.88343	376756	1.88379	831968
	1.968	7586.51	28.368	15854.9	23.075	23285.3	26.265	23581.3	22.832	5371.05	5.964	19364.6			1.35916	387987	1.8909	348303	1.87592	409023	1.87441	384118	1.89334	434567	1.89347	581089
	1.969	10718.6	28.556	45550.2	23.111	5063.03	26.3	4444.51	23.149	8762.53	6.002	5442.91			1.36891	396192	1.89799	364021	1.88578	371507	1.88424	376702	1.90327	1386777	1.90314	534953
	1.969	10661	28.556	7000.66	23.137	5409.18	26.302	3682.47	23.18	2982.31	6.006	107907			1.37871	369610	1.90777	368620	1.89567	393748	1.89406	352432	1.91307	4064297	1.91274	431721
	1.969	8899.09	28.659	1703.25	23.221	2090.69	26.438	2469.54	23.207	7770.75	6.007	424581			1.38849	389348	1.91759	357061	1.90555	377636	1.90387	377900	1.92276	8970734	1.92246	503412
	1.97	33947.3	28.847	3119.99	23.373	495.124	26.469	11438.6	23.387	601.761	6.051	9940.56			1.39826	374776	1.92735	361622	1.91538	1084441	1.91369	364543	1.93231	15789963	1.93218	683300
	1.97	21158.3	29.062	101993	23.711	1377.83	26.474	4925.09	23.701	863.29	6.142	987.239			1.40807	350742	1.93717	461075	1.92525	3671070	1.9235	401111	1.9362	18125282	1.9419	2060382
	1.97	8785.32	29.064	9810.41	23.745	13459.8	26.476	1266.81	23.758	139339	6.144	8363.51			1.41787	396902	1.94691	1709006	1.93496	9740468	1.9333	379460	1.94012	22516412	1.95158	5139107
	1.971	30261.5	29.28	3570.38	23.81	4317.85	26.52	12731.7	23.76	16592.3	6.153	1368.95			1.42771	379185	1.95663	5397433	1.9445	22611318	1.94311	399569	1.94393	24178034	1.96123	11019246
	1.971	18212.9	29.553	325.665	23.827	2782.23	26.599	2272.09	23.761	10364.3	6.181	4023.66			1.43748	423973	1.96626	12518864	1.94837	27813252	1.95299	390844	1.9478	23715070	1.9708	17365246
	1.971	2383.42	29.68	2970.96	23.85	8159.84	26.727	2024.44	23.773	755.381	6.184	1210.37			1.44724	395457	1.97584	24481538	1.95358	35220164	1.96277	376782	1.95169	25738212	1.98034	24102274
	1.972	256980	29.689	1890.38	24.003	487.447	26.729	6987.42	23.885	2576.91	6.244	3199.64			1.45564	387416	1.98528	31307754	1.95735	39809964	1.97267	389583	1.95552	25633874	1.9898	24733700
	1.972	218972	29.885	1845.78	24.137	38219.9	26.737	17308.9	23.941	9750.34	6.306	996.436			1.46541	385511	1.992	31469734	1.96118	46928356	1.98252	385900	1.96073	23619544	1.99931	20632084
	1.972	131970	29.998	9467.04	24.262	1460.63	26.826	41401.8	24.203	54994.6	6.358	2435.46			1.4752	360020	1.99721	29716382	1.96507	45549888	1.99233	374921	1.9702	19737872	2.00883	17612452
	1.972	45033.6			24.283	1295.6	26.903	9124.31	24.317	664.428	6.418	6290.33			1.48497	445814	2.0053	25927914	1.96891	46570632	2.00216	378964	1.97838	14969634	2.01843	13587700
	1.972	8134.01			24.308	2883.64	26.908	5341.24	24.327	1891.62	6.449	5644.65			1.49477	661118	2.01053	22804918	1.97275	50054308	2.012	385877	1.98796	11121392	2.02805	10091910
	1.973	4.825e+06			24.433	15093.3	26.955	4347.25	24.356	3087.86	6.493	1677.16			1.50446	681061	2.02001	17992236	1.97793	41481588	2.0218	381603	1.99825	8493503	2.03841	7372010
	1.973	2.10382e+06			24.442	40957.8	27.024	17851.6	24.441	103343	6.656	2039.1			1.51419	703733	2.02684	14302501	1.98175	46519308	2.03167	386325	2.0078	6684005	2.04799	6342877
	1.973	737954			24.462	1167.74	27.03	95905.6	24.442	243002	6.699	1002.01			1.52388	554004	2.03608	10303320	1.99118	34203264	2.04145	333348	2.01744	5198143	2.05763	4805215
	1.973	124870			24.469	4866.1	27.034	18921.8	24.514	2056.98	6.728	4271.11			1.5336	494409	2.04652	7475825	1.99938	27145530	2.0513	276033	2.02711	4223779	2.06727	3800043
	1.973	88817.3			24.53	877.315	27.072	4666	24.529	4938.54	6.777	1656.16			1.54337	378528	2.05614	5783008	2.00891	20983592	2.06109	356946	2.0368	3390005	2.0769	3215719
	1.973	41836.6			24.738	6286.15	27.218	2076.06	24.792	263589	6.79	2389.95			1.55313	329865	2.06577	4646383	2.01911	16666881	2.07089	384488	2.04643	2823211	2.08656	2402898
	1.973	8785.1			24.739	128.557	27.301	478.281	24.794	69740.5	6.817	2741.01			1.56287	338765	2.07545	3969966	2.0283	12599743	2.08073	420733	2.05185	2520215	2.09623	2008997
	1.973	8747.26			24.787	95158.8	27.322	4524.33	24.8	9690.81	6.83	1503.88			1.5727	377882	2.08514	2891575	2.03791	10176694	2.09059	652797	2.06033	2175029	2.10593	1572574
	1.974	762288			24.789	24044.7	27.391	11584.1	24.925	2127.17	6.893	2598.51			1.58248	372368	2.09485	2504928	2.04754	7805955	2.10039	910303	2.06446	1908239	2.11563	1335103
	1.974	74162.2			25.071	4162.17	27.465	8538.73	24.978	1591.49	6.896	1921.38			1.59228	357394	2.10456	1509717	2.05718	6157175	2.1102	929214	2.07	1790024	2.12531	1320684
	1.974	70694.3			25.096	1745.41	27.483	2728.43	25.144	4127.23	6.933	2830.31			1.60207	384003	2.11439	1446922	2.06684	4762299	2.12006	1195408	2.07971	1511211	2.135	1733889
	1.975	250029			25.561	390.758	27.517	34170.5	25.21	5138.82	6.945	1903.61			1.61181	369778	2.12283	1379568	2.07513	4145860	2.12982	1272314	2.08677	1315830	2.14466	1960041
	1.975	51187.3			25.745	2091.85	27.792	21296.7	25.29	2977.81	6.99	34100.8			1.61883	370805	2.13257	1229017	2.08339	3526332	2.13964	1231914	2.09655	1116171	2.1543	2051629
	1.975	21350.5			26.039	7335.58	27.8	2650.41	25.691	3911.49	6.997	6204.57			1.62589	356675	2.1423	1060119	2.08883	2959824	2.1494	1184456	2.10635	989395	2.16391	2202448
	1.976	14145.6			26.105	1541.43	28.029	3839.16	25.717	961.519	7.028	3085.25			1.63566	378714	2.15207	1037534	2.09855	2354680	2.15915	983873	2.11613	833606	2.17356	2386640
	1.976	5428.55			26.113	15754.9	28.031	7174.66	25.825	2030.25	7.069	1337.04			1.64275	365894	2.16185	930578	2.10831	2035060	2.16897	862509	2.12591	941102	2.18323	2312341
	1.976	4539.04			26.211	9299.21	28.083	3345.31	26.108	11910.1	7.075	1799.47			1.65254	378101	2.17164	908694	2.11807	1910257	2.17871	726358	2.13573	894434	2.19286	2021148
	1.977	4254.36			26.411	1141.37	28.089	791.896	26.153	33341.6	7.099	3787.08			1.66237	372967	2.1814	784484	2.1278	1591106	2.18852	584781	2.14553	764264	2.20243	1709636
	1.978	20184.4			26.449	270.279	28.138	1813.89	26.214	103603	7.131	4345.13			1.67219	383659	2.19118	855554	2.13753	1418708	2.1983	473526	2.15533	704805	2.2118	1307911
	1.978	11111.1			26.508	649.256	28.198	2114.66	26.505	3284.12	7.138	1040.94			1.68196	342859	2.20091	729268	2.14728	1485177	2.20811	387091	2.16496	628422	2.22144	1128227
	1.98	2346.08			26.52	3503.72	28.295	4722.64	26.59	2804.23	7.221	2295.65			1.69179	363798	2.2107	650748	2.15701	1279393	2.21793	377154	2.17479	578362	2.23115	924674
	1.985	22791.5			26.796	4301.44	28.358	5491.83	26.8	3374.36	7.224	3789			1.70159	380671	2.2206	689856	2.16687	1216910	2.22779	386254	2.18462	595844	2.24078	744263
	1.99	1899.76			27.022	118447	28.36	16820.6	26.891	2203.68	7.232	3691.52			1.71139	373470	2.23043	654270	2.17667	1106541	2.23765	358940	2.19449	572907	2.25049	570067
	2.087	4000.17			27.022	16872.4	28.422	3740.56	26.977	11621.1	7.257	1632.63			1.72123	358658	2.24027	702767	2.18646	1125029	2.24749	365810	2.20432	630500	2.26026	599419
	2.101	7655.67			27.025	17203.8	28.543	6758.49	27.028	228057	7.258	3517.63			1.73106	359384	2.25009	644029	2.19624	1123878	2.25732	359956	2.21414	607166	2.27009	517197
	2.118	5759.22			27.031	55010.8	28.556	63167.4	27.029	109072	7.296	4104.15			1.74091	367288	2.25987	688764	2.20604	1057461	2.26717	377865	2.22399	572584	2.27986	583618
	2.146	6775.67			27.076	7699.96	28.59	3900.74	27.029	37610.1	7.341	812.287			1.75072	355858	2.26967	675092	2.21586	986447	2.27708	388574	2.23377	576953	2.28963	537942
	2.177	33355.4			27.268	628.612	28.592	10398.1	27.036	336045	7.415	3961.23			1.76063	327693	2.2795	673526	2.22566	970140	2.28692	360244	2.23797	563877	2.29943	534830
	2.207	16798.2			27.343	2310.57	28.815	5593.82	27.172	3444.2	7.482	1398.25			1.77047	374795	2.2893	637436	2.23548	1033693	2.29677	369035	2.24508	530587	2.30926	541588
	2.223	5116.39			27.591	4053.41	29.003	1461.55	27.198	808.539	7.535	3521.82			1.78029	347451	2.29913	688042	2.24526	966944	2.30664	348530	2.24929	550207	2.31906	553697
	2.427	8681			27.957	1580.42	29.021	928.475	27.352	1618.44	7.608	1569.22			1.79009	367561	2.30891	700971	2.25508	1005897	2.31646	370859	2.25486	565521	2.32886	502820
	2.429	3885.01			28.022	360.208	29.057	13462.2	27.635	7273.4	7.647	2572.49			1.79996	372232	2.31873	674668	2.26489	1073569	2.32629	343008	2.26339	529198	2.33866	528178
	2.429	3087.09			28.109	4184.04	29.061	123473	27.916	2827.55	7.649	1560.56			1.80978	366303	2.32853	632649	2.27463	991032	2.3361	364233	2.27331	576927	2.34846	509713
	2.435	3074.27			28.202	1945.8	29.257	6649.59	28.062	1234.4	7.743	16249.3			1.81958	368400	2.33845	658294	2.28173	997079	2.34595	365089	2.28315	548841	2.35824	500707
	2.436	2486.7			28.299	1083.89	29.27	2180.22	28.159	4364.05	7.748	1315.91			1.82941	363574	2.34829	681818	2.29155	989602	2.35581	376665	2.29304	526406	2.36806	620449
	2.438	4726.37			28.41	1897.32	29.374	1230.3	28.206	1560.22	7.784	4771.54			1.83924	372980	2.35809	655216	2.30136	1039464	2.36565	337671	2.30292	556709	2.37785	853746
	2.44	8474.66			28.415	4654.78	29.511	812.934	28.351	845.932	7.813	1299.93			1.84905	335262	2.36802	636664	2.31117	941460	2.37548	352057	2.31279	572134	2.38764	1135690
	2.44	4533.06			28.452	4281.31	29.564	1955.03	28.423	59203.7	7.878	1506.31			1.85887	348659	2.37785	603450	2.32099	959681	2.38535	358981	2.32262	556313	2.39742	1304006
	2.441	134430			28.599	2990.32	29.642	2429.02	28.594	8061.39	7.94	4540.79			1.86861	347979	2.38764	629334	2.33083	967586	2.39522	351632	2.33251	540411	2.40717	1324973
	2.458	3787.58			28.63	3432.53	29.672	1496.28	28.724	277.669	7.972	2811.02			1.87567	351960	2.39746	632812	2.34063	1032825	2.40514	369796	2.34239	538283	2.41695	1201601
	2.558	8046.32			28.805	520.996	29.717	3997.01	29.056	194349	7.99	866.754			1.88542	319600	2.40729	614453	2.35046	1043974	2.41499	368451	2.35224	534008	2.42671	918588
	2.57	3984.48			28.88	749.657	29.871	1762.88	29.067	21825.4	7.996	1632.91			1.89525	360468	2.4171	516661	2.36033	1067190	2.42478	332373	2.35781	571919	2.43659	667428
	2.575	14743.7			29.055	12130.9	29.924	658.371	29.256	799.344	8.006	2058.58			1.90502	364875	2.42691	517813	2.37016	986744	2.43327	389197	2.36763	591792	2.44641	538317
	2.599	3082.87			29.059	141556	29.988	13684.3	29.317	290054	8.03	695.318			1.9148	361178	2.43678	522345	2.38003	1020841	2.4431	358007	2.37472	527942	2.45619	405692
	2.61	7594.18			29.144	1979.95			29.318	50859.7	8.033	59289.3			1.9246	332745	2.44656	539213	2.38988	965604	2.45292	381612	2.37891	537832	2.46596	418790
	2.699	10370.1			29.315	36440.8			29.344	15046.7	8.033	3750.17			1.93439	330508	2.45633	512220	2.39967	1026741	2.46275	391307	2.3845	492362	2.47575	424007
	2.715	5267.72			29.5	9537.37			29.395	2817	8.034	737.236			1.94424	351491	2.46616	530303	2.4095	1089040	2.47265	340422	2.39008	561020	2.48554	464155
	2.798	14062.5			29.967	611.318			29.542	686.592	8.035	8147.33			1.95409	314086	2.47598	544348	2.41932	978115	2.4825	376446	2.39854	559401	2.49545	509720
	2.839	4281.19									8.047	6843.45			1.96391	346022	2.48584	603679	2.42912	1041736	2.49235	347638	2.40279	556687	2.50523	462272
	2.84	10417.9									8.048	4937.15			1.97371	334523	2.49566	556585	2.43898	999369	2.50218	374000	2.40836	569147	2.51502	489096
	2.871	225653									8.052	2760.28			1.98354	332858	2.50551	566990	2.4488	943292	2.51201	350238	2.41683	563290	2.52485	581402
	2.872	202152									8.067	17334.2			1.99345	351458	2.51532	591933	2.4586	980840	2.52188	388786	2.42669	519336	2.53463	533437
	2.873	11349.8									8.068	2670.83			2.00325	368298	2.52512	583356	2.46843	1053363	2.53172	333783	2.43658	518208	2.54441	540081
	2.938	7165.72									8.085	1016.98			2.01311	351186	2.53497	617162	2.47819	1020626	2.54158	348066	2.44641	536169	2.55417	536225
	2.945	24172.7									8.126	550.1			2.02295	340037	2.54475	612110	2.48243	964228	2.55141	365352	2.45635	585083	2.56397	624860
	2.996	2414.73									8.227	6288.51			2.03277	372762	2.55455	590622	2.49221	986192	2.56128	340592	2.46623	570846	2.57374	1083778
	3.056	18035.1									8.236	2148.24			2.04258	331478	2.56435	551283	2.50068	1027466	2.57111	367787	2.47611	568818	2.5835	1389798
	3.062	10222.1									8.253	2953.59			2.05241	338354	2.57419	559168	2.51052	1010856	2.58094	387669	2.48596	496936	2.59325	1515463
	3.077	1370.08									8.285	4826.51			2.06224	350970	2.58399	591509	2.52036	1035638	2.59078	388674	2.49585	537323	2.60309	1765529
	3.094	3682.21									8.3	1385.25			2.07208	352179	2.59382	602954	2.53022	1011472	2.60062	420607	2.50569	558286	2.61283	1657765
	3.104	3943.34									8.31	1307.68			2.08188	343505	2.60365	500441	2.54006	1006453	2.61043	413380	2.51282	580815	2.62256	1473795
	3.148	2767.5									8.325	1749.21			2.0917	345819	2.6135	469149	2.54992	1075508	2.62028	393988	2.52263	501288	2.63235	1194239
	3.245	83090.9									8.328	20931.6			2.10146	360816	2.62332	426851	2.55974	998791	2.63009	342127	2.52684	556967	2.64215	1014477
	3.246	11134.2									8.342	1610.79			2.11127	372298	2.63314	460458	2.56959	1076961	2.63991	326768	2.53529	550606	2.65198	867949
	3.253	5365.67									8.365	3431.18			2.12111	339391	2.64294	470621	2.57942	1016074	2.64974	344850	2.53951	542838	2.66176	679106
	3.255	11744.6									8.388	1178.53			2.13091	350487	2.65276	432039	2.58922	977434	2.6596	338433	2.54663	548692	2.67155	523333
	3.256	408393									8.415	1165.55			2.14077	336675	2.66257	479356	2.59909	1024664	2.66947	348494	2.55228	540223	2.68134	508091
	3.256	15685.1									8.421	3586.46			2.15059	330872	2.67107	483603	2.60891	999508	2.67934	381686	2.56081	543345	2.69114	506527
	3.257	1.13523e+07									8.437	5972.13			2.16048	335147	2.68092	504960	2.61876	917684	2.68922	361978	2.56509	562847	2.70094	500321
	3.257	5.97725e+06									8.442	1022.05			2.17031	330766	2.69074	540834	2.62721	969337	2.69907	340888	2.5722	547486	2.7107	538340
	3.258	1.32002e+06									8.451	891.207			2.18014	332605	2.70059	502408	2.63702	1030150	2.70904	374465	2.57776	546625	2.72047	533624
	3.258	1.0756e+06									8.474	4027.88			2.18999	331038	2.71039	551459	2.64681	1063756	2.71893	369513	2.58624	501892	2.73025	548745
	3.258	405891									8.502	1725.52			2.19979	324708	2.72023	572793	2.65527	1019024	2.72875	375171	2.59614	534485	2.74001	558918
	3.258	330176									8.569	1741.73			2.20957	349266	2.73007	523365	2.66509	1057927	2.73863	366364	2.60601	542181	2.74978	577055
	3.258	201099									8.569	923.928			2.21937	340348	2.73718	579027	2.67361	1054577	2.74847	338669	2.61596	538154	2.75958	594172
	3.258	93366.6									8.603	9328.55			2.22917	336368	2.74701	569393	2.68342	1048935	2.75833	372127	2.62584	522830	2.76941	545398
	3.258	92991.5									8.688	2142.16			2.23904	327623	2.75685	618333	2.69328	1086188	2.76817	369319	2.63567	569522	2.77917	562407
	3.258	10603									8.699	2481.41			2.24891	348768	2.76662	611619	2.70312	979967	2.77804	365176	2.64554	561396	2.78896	564825
	3.259	147331									8.7	3748.68			2.25879	329331	2.77645	662481	2.71298	1071523	2.78788	373988	2.6554	535092	2.79874	552296
	3.259	141911									8.781	2104.9			2.26865	358172	2.78625	611064	2.7228	1033516	2.79774	344071	2.66524	519878	2.80851	559754
	3.259	36700.4									8.794	2026.83			2.27847	345690	2.7961	593183	2.73266	982790	2.8076	349972	2.67507	594976	2.81827	633314
	3.259	12219									8.842	2324.68			2.28833	331926	2.80598	603687	2.74251	1058759	2.81748	368092	2.67931	529568	2.82804	926511
	3.26	858574									8.874	540.947			2.29821	315035	2.81581	643950	2.75233	986014	2.82735	361416	2.68353	511504	2.83784	1316182
	3.26	157244									8.878	1102.17			2.30803	332665	2.82563	531717	2.76218	1004834	2.83724	343091	2.68778	570154	2.8476	1714234
	3.26	50128.3									8.903	5262.67			2.31787	314383	2.83545	582711	2.77203	1039062	2.84707	374456	2.69208	541872	2.85737	1821919
	3.261	555976									8.916	5432.27			2.3278	314587	2.84524	821055	2.78186	1048792	2.8569	356069	2.6992	561854	2.86715	1799101
	3.261	191170									8.918	28037.5			2.33767	319861	2.85503	1116511	2.79171	1009073	2.86681	371605	2.70343	561767	2.8769	1588771
	3.261	95174.6									8.918	2373.33			2.34752	347664	2.86487	1333758	2.80151	1056748	2.87669	387576	2.70764	535560	2.88666	1476258
	3.261	81584.9									8.924	2496.38			2.35739	341896	2.87467	1272933	2.81135	967703	2.88655	366728	2.7119	535450	2.8964	1928918
	3.261	46698.6									8.924	2111.2			2.36727	338862	2.88441	1297234	2.82124	1013526	2.89641	366094	2.72175	544508	2.90606	2307192
	3.261	21710.7									8.926	1326.34			2.37714	340280	2.88989	1167643	2.83106	974003	2.90628	329567	2.7316	414197	2.9158	2439479
	3.262	98315.9									8.953	6791.38			2.38698	334251	2.89967	1032102	2.84091	1046380	2.91612	353330	2.74167	540607	2.9255	2347010
	3.262	44463.8									9.001	4946.73			2.39683	352856	2.90947	815697	2.85078	1029742	2.92597	349260	2.75155	564209	2.93524	2000205
	3.264	15523.4									9.067	445.735			2.40669	321541	2.91914	669426	2.86057	919951	2.93582	356221	2.76153	571505	2.94495	1771128
	3.268	21959.4									9.12	3717.37			2.4166	318672	2.92886	654240	2.87044	1096095	2.94573	360586	2.7714	555394	2.95466	1483839
	3.27	57254.3									9.137	746.767			2.42646	333457	2.93873	651673	2.88024	1020620	2.95556	361740	2.78128	597280	2.9644	1197702
	3.271	31428.4									9.172	473.05			2.4363	327557	2.94855	682133	2.89004	1102059	2.96541	348817	2.79116	610405	2.97415	935933
	3.28	50051.2									9.197	8887.6			2.44619	328189	2.95834	656044	2.89991	1109472	2.97527	343014	2.80099	597276	2.9839	722314
	3.29	17742.7									9.295	2335.79			2.456	334253	2.96818	691148	2.90974	1192092	2.98516	379890	2.80815	577539	2.99365	678158
	3.405	3482.3									9.307	1281.36			2.46585	341360	2.97801	760325	2.91952	1034067	2.99503	360242	2.81796	570377	3.0035	623197
	3.407	3753.69									9.311	305916			2.47569	308001	2.98783	688531	2.92941	1111951	3.00495	376521	2.82786	588037	3.01326	700300
	3.416	7916.77									9.314	9773.78			2.48553	336725	2.99764	715272	2.9393	837041	3.01483	348562	2.83208	605107	3.02302	727699
	3.456	3741.53									9.315	51460.6			2.4954	309439	3.00747	773480	2.94925	1021204	3.0247	391654	2.83633	601524	3.03274	1083729
	3.47	11274.8									9.315	40799.8			2.50523	312987	3.01727	719552	2.9591	964829	3.03453	363138	2.84347	609426	3.04239	1280809
	3.477	2101.87									9.317	19338.9			2.51504	343020	3.02707	754124	2.96899	1054771	3.04436	339511	2.84902	561215	3.05205	1598691
	3.49	10137									9.353	1195.72			2.52485	305830	3.03688	782456	2.97612	1141354	3.0542	365813	2.85457	563747	3.06168	1564186
	3.51	6871.72									9.386	2604.33			2.53196	308727	3.04674	803327	2.98594	1120742	3.06403	379232	2.85888	555775	3.07134	1440237
	3.544	9781.88									9.391	1069			2.5418	321045	3.05654	826024	2.99578	1206152	3.07385	454203	2.86446	665207	3.08103	1262681
	3.554	9707.06									9.46	11436			2.55162	311356	3.06633	789746	3.00563	1140920	3.08365	546075	2.87002	623883	3.0907	1056329
	3.56	29283.3									9.461	12520.4			2.56156	329710	3.07608	900595	3.01544	1261373	3.0934	562109	2.87713	612485	3.10039	1049477
	3.67	5115.88									9.463	8709.76			2.57145	320659	3.08451	989212	3.02525	1209951	3.10321	500108	2.88137	624921	3.11016	1057033
	3.674	6689.89									9.466	3094.15			2.58129	329379	3.09426	947535	3.03505	1239434	3.11296	459297	2.89123	582404	3.11986	1125629
	3.675	1023.16									9.471	5336.92			2.59115	322197	3.10402	977374	3.04484	1318665	3.12276	356855	2.89839	605490	3.12959	1344972
	3.684	1454.57									9.473	576123			2.60102	343061	3.11373	1010303	3.05467	1289816	3.13256	361220	2.90827	616332	3.13936	1557774
	3.69	2087.41									9.473	13095.3			2.61086	312064	3.12346	1184798	3.06456	1455606	3.14238	368109	2.91816	576063	3.14905	1830269
	3.691	1622.36									9.473	5003.69			2.62069	321401	3.13317	1289583	3.07437	1449825	3.1522	366654	2.92813	641834	3.15879	2586754
	3.694	4923.5									9.477	12212			2.63057	330350	3.1429	1353525	3.0842	1487052	3.16202	369151	2.93797	645982	3.1685	3938785
	3.703	1623.47									9.508	3016.34			2.64038	329917	3.15263	1610619	3.09396	1592650	3.17192	346786	2.94779	623254	3.17818	6681596
	3.706	1525.77									9.515	571282			2.64462	309237	3.16234	1888801	3.10376	1777832	3.18173	366909	2.95762	626610	3.18781	10948667
	3.709	1547.22									9.515	203745			2.65446	304059	3.17215	2623630	3.11353	1888591	3.19158	351991	2.96322	610349	3.19739	21221404
	3.711	13233.8									9.552	1370.1			2.66158	310754	3.18186	3578956	3.12334	2003448	3.20146	372357	2.97301	688264	3.20683	29187354
	3.74	1307.87									9.557	2644.6			2.67139	310211	3.19157	5659963	3.13319	2342821	3.21129	349198	2.97858	676888	3.21202	35295060
	3.753	859.441									9.626	2307.59			2.68133	332095	3.20121	9746066	3.14295	2928859	3.22116	367504	2.98282	647659	3.21582	35869808
	3.767	4846.17									9.635	1153.85			2.69118	335433	3.21076	17497058	3.15267	3415694	3.231	346037	2.99129	651390	3.22389	45759876
	3.778	1901.35									9.648	988.072			2.70102	312474	3.21601	23152804	3.16238	4811772	3.24085	372936	2.99835	650461	3.22908	47517528
	3.784	2724.28									9.652	37413.4			2.71095	323061	3.21989	27180758	3.17207	7596520	3.25069	367214	3.00259	723574	3.23298	49306544
	3.811	1818.41									9.655	762.302			2.72079	289846	3.2251	32227588	3.18167	13814027	3.26054	364560	3.00683	710993	3.24239	45190044
	3.844	3874.5									9.671	873.607			2.73066	326717	3.22895	40961140	3.19116	25539384	3.2704	387462	3.01238	701771	3.24915	42828332
	3.898	2936.28									9.672	1115.24			2.74048	340074	3.23275	42637900	3.19507	31616952	3.28024	350731	3.01794	753085	3.25863	38089796
	3.904	947.558									9.687	8136.51			2.75035	303712	3.23659	47924024	3.19892	35735212	3.29015	370007	3.02348	791157	3.26814	32660110
	3.906	9800.14									9.694	1656.45			2.76028	331647	3.24038	48887052	3.2027	42576736	3.29998	388425	3.02767	790832	3.27714	24662010
	3.925	5750.35									9.697	3362.97			2.7701	325431	3.24423	51444728	3.20653	50680372	3.30986	381207	3.03475	785860	3.28732	19270288
	3.927	583.923									9.727	1822.19			2.77992	307898	3.24806	56605568	3.21038	55770592	3.31971	360897	3.03896	808828	3.29675	14048942
	3.939	1951.15									9.732	4828.44			2.78975	321132	3.25189	58711876	3.2142	57934824	3.32958	385872	3.04603	903760	3.30633	11028209
	3.967	5585.54									9.739	2035.06			2.79959	287382	3.25857	62035456	3.21804	68807856	3.33955	363026	3.05315	822702	3.31598	8005968
	3.971	13819.7									9.747	34007.2			2.80939	281065	3.26237	55389428	3.22187	72178936	3.34942	352921	3.06296	891237	3.32527	6043997
	3.974	1842.96									9.755	7506.14			2.81919	304529	3.2719	53515500	3.2257	72616016	3.35925	387789	3.07279	973673	3.33489	4596102
	4.045	68703									9.781	1197.66			2.82899	327123	3.28136	44492228	3.22962	81659744	3.36915	401320	3.08269	1004504	3.34456	3571283
	4.056	5158.07									9.783	565.906			2.83879	328436	3.29082	33201638	3.23765	81890536	3.37895	377073	3.09254	1148149	3.35425	2870969
	4.065	11705.3									9.836	2195.75			2.84589	300290	3.30102	29134024	3.24145	84114160	3.3888	358120	3.10236	1278450	3.36393	2291624
	4.14	1405.61									9.837	3673.37			2.8557	341107	3.31045	21786526	3.24946	76578840	3.39868	362969	3.11219	1528078	3.37365	1734689
	4.156	8126.44									9.837	1627.06			2.86285	312806	3.31968	15459388	3.25329	73682336	3.40855	357523	3.11925	1666714	3.38338	1276215
	4.17	2041.67									9.871	696.817			2.87267	327384	3.32927	11697055	3.26275	69964864	3.41841	373580	3.12912	2335097	3.39313	999856
	4.176	4337.59									9.881	1623.28			2.88252	306630	3.33885	8658980	3.27223	51197240	3.4283	341855	3.13614	2974612	3.40299	763080
	4.18	2586.06									9.916	2459.89			2.89238	307757	3.34846	6290986	3.28122	43745428	3.43824	398658	3.14025	3590408	3.41278	619413
	4.202	1157.96									9.931	3360.66			2.90225	346444	3.35807	4966678	3.29139	33836384	3.44806	377149	3.14432	4294220	3.42258	506162
	4.221	1982.83									9.955	1872			2.91209	313105	3.36774	3983165	3.29905	26367578	3.45793	381990	3.14848	5525401	3.43242	392260
	4.25	10843.1									9.96	3629.7			2.922	335835	3.37736	3102228	3.30859	22996250	3.46778	369662	3.15251	6723861	3.44227	414829
	4.381	7326.83									10.042	3188.21			2.93194	309020	3.38429	2516478	3.31806	15388374	3.47768	394505	3.1566	8326294	3.45213	405200
	4.383	5842.25									10.086	1803.87			2.94181	313289	3.39135	2014239	3.32762	12188884	3.48755	377838	3.16062	10831351	3.46194	536759
	4.404	53708.3									10.089	2193.9			2.95169	324001	3.40111	1738882	3.33718	8964719	3.49741	365710	3.16465	12848405	3.47175	635123
	4.435	6589.3									10.158	1232.91			2.96157	305926	3.41091	1390095	3.34673	6844750	3.50728	367084	3.16866	16561349	3.48155	630495
	4.435	1606.73									10.18	1660.22			2.9714	322878	3.42067	1177508	3.35076	6041607	3.51715	392237	3.17251	19874120	3.49132	616296
	4.451	10317.1									10.22	1854.64			2.98123	319613	3.43048	972237	3.36038	3535548	3.52703	378304	3.17634	23521374	3.50112	515182
	4.456	6373.86									10.223	2710			2.99108	326231	3.44029	776620	3.36745	3502676	3.53694	375837	3.18019	25992726	3.51086	551985
	4.504	17085.3									10.238	4849.79			3.00091	307216	3.45012	672183	3.37722	2556192	3.54683	362697	3.18405	34876952	3.52061	809889
	4.521	14832.5									10.251	2179.29			3.00805	309420	3.45994	591997	3.38704	2139849	3.55674	403560	3.18788	32763342	3.53038	1088140
	4.535	1967.48									10.258	2851.88			3.01358	338054	3.46976	463978	3.39686	1644177	3.56663	421348	3.19179	39578540	3.54013	1241366
	4.546	2255.68									10.281	828.028			3.02342	323628	3.4796	430264	3.40669	1256994	3.5765	378225	3.19562	42051796	3.54984	1405862
	4.546	1671.67									10.315	3870.66			3.03185	309576	3.48951	385943	3.41655	1106997	3.58636	412303	3.19945	48348352	3.55955	1473189
	4.554	2448.8									10.341	1657.53			3.03611	341650	3.49939	402022	3.42643	916532	3.59621	410006	3.20327	45845920	3.56937	1348367
	4.558	7924.01									10.345	1126.76			3.04596	308716	3.50929	399153	3.4363	744333	3.60621	400719	3.20709	46431940	3.57906	1384417
	4.568	4904.93									10.365	19051.6			3.05578	336747	3.51918	397447	3.44619	549484	3.61609	371709	3.21229	44408324	3.58877	1487367
	4.582	808.094									10.366	1350.79			3.06564	323938	3.52906	381944	3.45609	504035	3.62597	410434	3.21748	51697600	3.5985	1406368
	4.587	2527.44									10.433	2178.95			3.07551	326159	3.539	373820	3.46597	428402	3.63588	379480	3.22694	41409396	3.60824	1241184
	4.596	2650.56									10.44	567.218			3.08538	303633	3.54891	407620	3.47586	393098	3.6457	357107	3.23508	36689944	3.61799	978555
	4.602	2823.32									10.516	1848.81			3.09527	313408	3.55881	383278	3.48575	405815	3.65558	392279	3.24458	29105340	3.62777	838210
	4.618	1420.84									10.545	1571.52			3.10514	334027	3.56868	384780	3.49562	372962	3.66547	389960	3.25413	24452298	3.63732	701958
	4.649	2659.58									10.547	2530.27			3.11497	317370	3.57855	380085	3.5055	390691	3.6753	390517	3.26434	17434750	3.64692	554525
	4.659	8373.37									10.567	2079.18			3.1248	317895	3.58841	404777	3.51546	413406	3.68514	383497	3.27385	13430283	3.65678	483550
	4.664	16150.8									10.573	19034.6			3.13457	295212	3.59825	388027	3.52532	394416	3.69501	406984	3.28334	10241876	3.66664	392057
	4.67	12302									10.574	1979.5			3.14303	293213	3.60805	397905	3.53522	397391	3.70493	402046	3.29295	7463545	3.67654	402401
	4.687	545.395									10.613	2831.7			3.15287	332679	3.61788	380666	3.54508	411270	3.71477	376181	3.30251	6089725	3.68641	390209
	4.701	7243.1									10.614	9289.16			3.16268	309402	3.62771	398081	3.5549	411201	3.72457	391114	3.30653	5569436	3.69632	394664
	4.719	3701.47									10.637	2718.35			3.17253	343586	3.63758	389951	3.56487	399201	3.7345	405488	3.31342	3831244	3.70619	412653
	4.734	4155.25									10.646	3477.12			3.18098	298410	3.64751	395591	3.57478	407869	3.74437	362377	3.3176	3671261	3.71606	391476
	4.764	2547.3									10.711	2528.16			3.18656	311782	3.65735	346234	3.58472	427879	3.75423	408825	3.32734	2486996	3.72592	433839
	4.887	3297.8									10.714	894.892			3.19635	331784	3.66719	371133	3.59465	397790	3.76414	382230	3.33717	2081113	3.73579	454385
	4.895	8819.31									10.786	1081.43			3.2006	324605	3.67708	355280	3.60456	438913	3.77403	397586	3.34428	1475347	3.74567	393341
	4.899	3621.83									10.787	2053.82			3.21044	309260	3.68691	388645	3.61448	437568	3.78392	370368	3.35425	1445950	3.75557	485751
	4.908	4566.77									10.808	15625.1			3.22026	327682	3.69681	394856	3.62441	416062	3.79374	381252	3.36408	1149092	3.76541	635361
	4.919	29699.2									10.869	2287.14			3.22878	320519	3.70668	386600	3.63452	420311	3.8036	372188	3.37395	969830	3.77527	721667
	4.93	61600.2									10.904	4948.89			3.23864	321288	3.71653	376730	3.64452	429521	3.81347	400763	3.38384	771574	3.7851	1128390
	4.951	3236.65									10.967	555.964			3.24848	325723	3.72641	404851	3.65447	433228	3.82332	403961	3.39375	597787	3.7949	1494296
	5.019	2832.73									10.973	2724.65			3.25835	329560	3.73627	374889	3.66438	404976	3.83317	377766	3.40366	506981	3.80474	2056820
	5.028	1779.39									10.982	785.125			3.26822	338682	3.74614	388661	3.67428	430995	3.84303	389479	3.4136	386555	3.8145	2319783
	5.041	14928.6									11.062	10167.4			3.27808	328456	3.75597	381977	3.68416	396365	3.85286	353342	3.42351	374278	3.8243	2382880
	5.049	2334.63									11.062	2328.98			3.28794	330219	3.76584	376250	3.69408	428008	3.86273	395582	3.43341	402170	3.83406	2306336
	5.065	4292.1									11.064	8634.91			3.29779	336734	3.7757	387047	3.704	411262	3.87266	380512	3.44331	416214	3.84389	2072243
	5.068	2614.77									11.066	189650			3.30762	356175	3.78554	395890	3.71388	389593	3.88251	367783	3.45324	390275	3.85367	1739765
	5.131	3373.82									11.067	10921.6			3.3147	341670	3.79537	380067	3.72381	437566	3.8924	389942	3.46315	394678	3.86347	1468325
	5.145	4925.9									11.073	1814.61			3.32316	343514	3.80525	355661	3.73378	383997	3.90228	388946	3.47304	420438	3.87324	1209776
	5.151	5763.34									11.132	495.738			3.33028	334247	3.81511	405687	3.74362	404945	3.91213	401065	3.48291	387939	3.88307	953370
	5.155	2582.65									11.164	940.662			3.33876	354801	3.82497	387483	3.75218	425086	3.92197	391881	3.49281	409499	3.89284	765618
	5.167	1667.52									11.197	1855.97			3.34724	347772	3.83481	380313	3.76205	404786	3.9318	360722	3.50281	419199	3.90273	585590
	5.183	2973.24									11.302	21033.7			3.35575	322473	3.84465	406782	3.76922	412722	3.94166	393847	3.51271	392092	3.91252	484869
	5.2	5344.08									11.316	686.717			3.36561	354303	3.8545	393695	3.77911	397720	3.95153	414714	3.52257	413159	3.92233	406455
	5.226	3533.03									11.363	810.315			3.3755	304682	3.86441	346567	3.78901	395628	3.96139	282668	3.53244	379753	3.93217	392046
	5.292	6471.65									11.368	676.737			3.38545	377803	3.87427	387032	3.79891	367627	3.97144	339500	3.54234	385831	3.94196	393858
	5.298	1439.84									11.418	9349.9			3.39534	361434	3.88417	362686	3.8088	399054	3.98129	408156	3.55221	407134	3.95176	507694
	5.335	14335.8									11.422	24044.9			3.40523	340001	3.89403	387782	3.81869	403697	3.99113	386933	3.56217	383162	3.9616	556073
	5.335	7648.19									11.486	1522.03			3.41513	334502	3.90389	402303	3.82858	385620	4.00106	410463	3.57204	422050	3.9714	580156
	5.429	7143.06									11.517	2257.88			3.42503	354285	3.91374	365728	3.83851	392598	4.0109	400696	3.58197	420218	3.9812	572854
	5.446	18955.5									11.536	861.514			3.43487	345836	3.92361	403387	3.84841	390401	4.02075	390118	3.5919	400458	3.991	523571
	5.503	41950.6									11.537	3617.35			3.44479	351281	3.93343	393559	3.85827	379635	4.03059	381165	3.60181	425860	4.0008	448917
	5.505	7301.49									11.544	5029.67			3.45459	342788	3.94331	397330	3.8682	410836	4.04041	385924	3.61172	436410	4.01058	534030
	5.508	23826.4									11.545	65276.1			3.45887	360863	3.95317	358429	3.87811	395151	4.05028	377310	3.62165	425540	4.02037	781246
	5.51	82229.1									11.545	1981.66			3.46443	338789	3.96303	389420	3.888	409941	4.06015	403704	3.63158	389083	4.03016	846041
	5.55	29771.7									11.548	850.295			3.47289	325899	3.97292	373768	3.89797	420735	4.06997	418107	3.64152	410071	4.04	808023
	5.556	3619.01									11.632	5204.48			3.48134	333237	3.98276	370406	3.90784	402111	4.07981	428517	3.65145	389120	4.04983	848224
	5.558	6789.75									11.632	2371.81			3.48689	308500	3.99263	374356	3.91776	398153	4.08962	389113	3.66145	385044	4.05962	743926
	5.637	1830.95									11.662	2158.72			3.49673	236572	4.00246	390836	3.9277	416007	4.09946	399381	3.67141	418764	4.06949	694976
	5.642	1239.19									11.844	9665.4			3.5067	291817	4.0123	405695	3.93757	382181	4.10938	375254	3.6814	396570	4.07928	552896
	5.65	1774.82									11.856	4394.8			3.51661	335084	4.02211	384895	3.94316	401840	4.11925	411806	3.69138	386220	4.08913	440974
	5.685	5892.47									11.876	599.921			3.5265	353180	4.03196	363869	3.95304	413144	4.1291	408012	3.70132	417644	4.09892	375767
	5.704	11244.1									11.877	2767.07			3.53649	342732	4.0418	397734	3.96156	407557	4.13899	375225	3.7113	405586	4.10876	502770
	5.708	11108.1									11.889	699.847			3.54639	348866	4.05167	398311	3.97143	372903	4.14883	411281	3.72126	421914	4.11862	642802
	5.709	481398									11.924	1086.29			3.55632	387599	4.06154	376421	3.98133	399154	4.15869	389800	3.7312	430291	4.1285	703369
	5.709	35338.5									11.955	1128.16			3.56614	337579	4.07142	408853	3.99122	416415	4.16856	403588	3.74113	420648	4.13833	743553
	5.723	2642.49									11.987	6809.17			3.57599	349956	4.08132	389573	4.00117	429604	4.17846	380778	3.75107	406193	4.14812	727884
	5.805	3941.63									12.045	5957.84			3.58583	357437	4.09113	388717	4.01107	403628	4.18832	415431	3.76096	409945	4.15795	631271
	5.815	2626.17									12.099	16173.7			3.59572	354039	4.101	391568	4.021	396744	4.19819	392322	3.76531	397633	4.16785	556716
	5.817	6443.48									12.109	3059.96			3.60556	357265	4.11089	374150	4.0309	426768	4.20802	389410	3.77522	401228	4.17769	442790
	5.835	10685.7									12.109	1113.17			3.61402	374856	4.12075	373561	4.04077	413534	4.21785	401471	3.7824	413730	4.18752	378602
	5.851	3193.57									12.217	3491			3.62383	373862	4.1306	375107	4.05066	389997	4.22768	396906	3.79233	403809	4.19735	364003
	5.856	18548.1									12.247	8347.38			3.63365	335224	4.14045	375468	4.06053	401214	4.2375	405939	3.80224	377360	4.20722	378420
	5.862	10492.2									12.25	4355.03			3.64345	347780	4.15029	377743	4.0704	414554	4.24732	399375	3.81216	393073	4.21719	386350
	5.936	1614.09									12.276	1602.5			3.65325	342478	4.16013	377670	4.08028	414139	4.25715	405427	3.82209	391434	4.22705	404258
	5.946	11201.2									12.304	10780.4			3.66307	392682	4.17	394151	4.09014	381162	4.26698	406044	3.83193	403101	4.23699	402885
	5.957	2017.35									12.311	2677.5			3.67155	502873	4.17982	378488	4.10009	398245	4.27681	399500	3.84186	423542	4.24681	394443
	5.961	6474.42									12.421	1587.04			3.68144	538025	4.18966	385016	4.10999	437406	4.28668	391392	3.85176	424598	4.25668	401655
	6.006	854082									12.454	4795.27			3.69127	510779	4.19952	388742	4.11989	399192	4.29654	406270	3.8618	394754	4.26656	408543
	6.006	210082									12.464	1553.96			3.70111	461085	4.20946	390558	4.12976	409973	4.30638	408366	3.8717	400564	4.27641	377500
	6.006	9581.21									12.492	694.716			3.71095	403838	4.21933	434078	4.13825	405944	4.31623	409885	3.88163	425050	4.28628	401663
	6.007	10169.5									12.499	7579.28			3.72082	371750	4.22917	416865	4.14676	378987	4.32605	395612	3.89153	390811	4.2961	397769
	6.048	65969.4									12.501	97408.1			3.73066	335457	4.23911	405139	4.15668	432620	4.3359	389346	3.90143	380434	4.30592	411884
	6.069	1326.38									12.544	5821.15			3.74054	344908	4.24895	404515	4.16663	411101	4.34574	382765	3.91133	412988	4.31578	403037
	6.141	5607.36									12.561	4432.62			3.75038	330681	4.25886	384101	4.17652	418822	4.35561	384623	3.92123	374169	4.32559	389030
	6.143	36543.3									12.589	2029.19			3.76022	351502	4.26875	416279	4.18641	396317	4.36545	409177	3.93109	425240	4.33538	398676
	6.182	2453.9									12.64	1065.39			3.77008	323481	4.27862	381243	4.19633	381554	4.37529	382108	3.94096	405692	4.34522	421435
	6.184	3057.64									12.642	4688.92			3.77989	353082	4.28846	392914	4.20622	410786	4.38507	384123	3.95086	424270	4.35501	404971
	6.198	28755.9									12.683	8896.36			3.78978	323798	4.29833	389236	4.21608	400736	4.39494	366576	3.96075	375836	4.36483	423261
	6.215	816.323									12.688	2194.48			3.79962	384251	4.30817	380965	4.22599	425420	4.40482	392861	3.97069	401376	4.37465	405391
	6.215	456.297									12.753	6647.66			3.80942	329031	4.31801	407778	4.23588	396722	4.41471	380016	3.98064	386395	4.38447	414969
	6.238	2747.46									12.753	2216.42			3.81924	371796	4.32786	392426	4.24579	404375	4.42456	417595	3.99053	403710	4.39431	376945
	6.245	1626.51									12.761	4396.5			3.82768	349671	4.33775	405083	4.25566	403874	4.43447	397585	4.00044	392854	4.40418	421814
	6.246	4501.64									12.767	860.112			3.83199	364708	4.34759	416902	4.26556	404634	4.44429	399241	4.01035	434298	4.41401	419581
	6.26	13720.1									12.778	18508.4			3.84182	352125	4.35743	380809	4.27543	406902	4.45424	410762	4.02026	410578	4.42385	386670
	6.293	3250.86									12.786	2725.57			3.85028	329017	4.3673	413668	4.28533	400811	4.46411	434167	4.03018	427565	4.4337	394274
	6.319	1413.78									12.795	4007.79			3.85888	341335	4.37715	463579	4.29523	235529	4.47398	427301	4.04011	407755	4.44354	389513
	6.325	12754.3									12.837	1053.34			3.86878	352500	4.38697	391728	4.30535	367165	4.48391	414428	4.05002	378552	4.45334	591995
	6.348	2973.44									12.845	5737.84			3.87864	324611	4.39686	387467	4.31525	392809	4.49374	402521	4.05992	402815	4.46314	794424
	6.369	1551.69									12.846	10129.8			3.88851	344373	4.40672	428744	4.32519	408562	4.50364	418907	4.06982	376778	4.47298	1049514
	6.375	2024.97									12.87	11403.7			3.89844	341616	4.41657	403780	4.33512	424543	4.51349	416391	4.07975	400452	4.48274	1283331
	6.394	636.443									12.871	3463.47			3.90831	337607	4.42643	405663	4.34505	384718	4.52334	400580	4.08964	382224	4.49254	1382877
	6.402	9304.33									12.877	17573.1			3.91815	349312	4.43631	386822	4.35496	440659	4.53321	438540	4.09961	415866	4.50231	1384395
	6.406	1872.46									12.905	451689			3.92808	329319	4.44618	406086	4.36482	438858	4.5431	426785	4.1095	420036	4.51204	1296241
	6.452	1860.07									12.905	342464			3.93798	347359	4.45605	396802	4.37472	409243	4.55294	417138	4.11939	404100	4.52184	1014677
	6.466	1471.66									12.925	11619.2			3.94781	369248	4.46589	398628	4.38459	402036	4.5628	371608	4.12928	405350	4.5316	896256
	6.474	14757.5									13.009	6664.08			3.95765	357089	4.47575	391586	4.39451	429415	4.57271	392730	4.13917	428880	4.5414	697235
	6.517	10565.2									13.061	166882			3.96614	335842	4.48559	388738	4.40441	421321	4.58513	400505	4.14903	382601	4.55123	561592
	6.532	3031.66									13.062	455611			3.97601	337301	4.49543	375180	4.41427	389001	4.59382	409228	4.15759	413664	4.56103	409647
	6.567	4187.41									13.064	8436.5			3.98584	359422	4.50539	392795	4.4242	429116	4.60373	424513	4.16745	396813	4.57084	383699
	6.632	1031.12									13.065	19786.1			3.99566	340885	4.51521	410209	4.43415	421344	4.61102	379304	4.17734	394411	4.58066	403334
	6.688	4118.78									13.066	12392.6			3.99992	364257	4.52508	421029	4.44404	410084	4.62102	402819	4.18724	422266	4.59049	408311
	6.73	1030.62									13.079	6778.72			4.0084	334940	4.53492	404724	4.45397	421041	4.631	406104	4.19578	421689	4.60031	381366
	6.733	4481.19									13.142	14445.2			4.01681	358232	4.54474	409389	4.46391	417623	4.64104	433356	4.2057	399904	4.61014	380570
	6.748	1530.93									13.147	179820			4.02101	324740	4.55458	396053	4.47382	413735	4.65104	404333	4.21565	442372	4.61996	380490
	6.76	6239.68									13.148	901404			4.02531	361225	4.56445	416219	4.48378	412261	4.66106	427277	4.22558	394367	4.6298	419216
	6.761	6093.26									13.148	8405.15			4.02953	340243	4.57431	386592	4.49373	410959	4.67109	423471	4.23545	381248	4.6396	382922
	6.765	49073.8									13.15	5043.52			4.0351	343311	4.58417	401371	4.50365	421371	4.68109	423900	4.24534	418806	4.64947	428662
	6.772	2036.01									13.155	2798.67			4.04497	355545	4.59403	399297	4.51353	426649	4.69113	405858	4.25532	403452	4.65937	418613
	6.779	2290.18									13.159	11065.2			4.05484	355656	4.60391	393101	4.52344	405226	4.70115	408022	4.26523	382511	4.6692	410836
	6.803	8340.85									13.172	3694.82			4.0647	345618	4.61374	378424	4.53345	420985	4.71108	415940	4.27515	389043	4.67995	402434
	6.836	678.278									13.21	3175.18			4.0746	355372	4.62362	386214	4.54332	433332	4.72104	396060	4.28507	405962	4.68997	429940
	6.861	50602.4									13.262	547.669			4.0845	351829	4.63345	384914	4.55322	435446	4.73106	423750	4.29508	399048	4.70001	419856
	6.862	5631.48									13.275	3326.35			4.09441	358643	4.64329	412280	4.56313	430085	4.74107	408017	4.30501	374559	4.71	404494
	6.894	1227.08									13.277	3546.21			4.10429	348875	4.65311	395308	4.57302	416533	4.75103	388102	4.31494	413950	4.72002	392635
	6.897	5840.07									13.284	77980.4			4.11421	325876	4.66295	405809	4.58284	431028	4.76107	442551	4.32488	420020	4.73004	448806
	6.898	2677.31									13.298	2660.29			4.12413	346117	4.67287	421712	4.58715	416540	4.77113	380911	4.3348	418450	4.74002	387616
	6.917	3920.68									13.312	1721.69			4.13394	365597	4.68274	418523	4.59704	381137	4.78116	387312	4.34474	422437	4.75004	421875
	6.967	2851.4									13.319	6154.93			4.1411	326528	4.69261	399703	4.60695	402702	4.79122	413590	4.35465	423282	4.76006	419275
	6.975	1909.46									13.459	605.015			4.14823	368674	4.70244	402961	4.61688	418433	4.80114	396623	4.36454	401025	4.77012	425656
	6.983	4376.92									13.479	12804.6			4.1567	356588	4.7123	380887	4.62679	419336	4.81103	401716	4.37453	395718	4.78007	413327
	6.99	2963.58									13.498	2421.15			4.1623	343211	4.72216	390892	4.63671	429267	4.82095	431967	4.38443	396513	4.79003	413892
	7.007	2066.45									13.532	4140.24			4.16657	358315	4.73202	387780	4.6466	430257	4.83081	411192	4.39438	415093	4.80003	408281
	7.014	5172.9									13.535	16522.9			4.17214	335764	4.74187	429025	4.65648	413019	4.8407	434662	4.40429	391268	4.81006	407119
	7.019	60866.8									13.542	2931.54			4.17769	354770	4.75174	405425	4.66637	418118	4.85056	435993	4.4142	381088	4.82003	383304
	7.022	6463.04									13.561	3640.17			4.18193	367687	4.76157	439525	4.67621	393757	4.86042	448392	4.42415	413542	4.83006	408804
	7.027	5588.4									13.576	9953.43			4.18903	372320	4.77151	399012	4.68611	426801	4.87031	423512	4.43404	418395	4.84007	409793
	7.04	775.257									13.594	533.516			4.19332	345372	4.78231	379285	4.69601	415904	4.88019	412014	4.44398	412051	4.85012	390841
	7.069	9255.59									13.606	3371.21			4.2018	342073	4.79233	403435	4.7059	401331	4.89003	414038	4.45391	439475	4.8602	403760
	7.135	4756.1									13.609	5459.92			4.20893	352738	4.80237	396673	4.71588	408475	4.89987	420384	4.4638	445740	4.87028	424765
	7.159	10214.6									13.626	1739.37			4.21884	361123	4.81235	412630	4.72581	394742	4.90969	400516	4.47369	430546	4.8802	444500
	7.161	4327.89									13.627	1878.62			4.2287	329298	4.82241	418897	4.73581	440914	4.91956	397286	4.4836	418289	4.89005	412193
	7.175	5583.25									13.632	1812.54			4.2386	328527	4.83242	406660	4.74567	427731	4.92941	410154	4.49351	397020	4.89993	396254
	7.203	6126.49									13.67	4227.68			4.24847	368315	4.84241	421927	4.75552	428511	4.93928	401264	4.50344	410019	4.90976	393829
	7.267	2996.61									13.675	1287.56			4.25836	346578	4.8524	429722	4.76274	420776	4.94916	412385	4.51334	390129	4.91961	387148
	7.27	2811.97									13.684	6894.73			4.26826	352699	4.86242	405148	4.77263	453993	4.959	391883	4.52326	405704	4.92943	382992
	7.271	2043.92									13.696	3554.59			4.27813	351898	4.8725	418809	4.78248	450234	4.96888	410342	4.53177	416985	4.93926	410686
	7.289	4517.46									13.697	1994.2			4.2837	379190	4.88257	402367	4.79234	425534	4.97873	418676	4.54169	401008	4.94908	399361
	7.315	11311.5									13.698	1243.83			4.28926	372698	4.89264	401570	4.80094	444859	4.98856	403102	4.55154	406562	4.95887	424234
	7.323	9278.27									13.699	1713.09			4.29772	351583	4.90269	406449	4.81081	429917	4.99839	406392	4.56017	416290	4.96869	446485
	7.331	2240.3									13.714	920.646			4.30329	357318	4.91273	410923	4.82072	412266	5.00826	402754	4.57004	413422	4.97855	430336
	7.34	3561.9									13.743	1777.67			4.30885	372225	4.92276	412084	4.83064	431434	5.01809	432437	4.57997	416130	4.98836	408129
	7.345	7178.86									13.852	700.088			4.31596	352083	4.9328	415260	4.84054	417498	5.02796	412276	4.58986	337184	4.99821	421434
	7.358	2034.02									13.882	1262.82			4.32019	360473	4.9428	404700	4.85044	426744	5.0378	429830	4.59987	394804	5.00805	301946
	7.365	5117.27									13.93	1734.44			4.32572	353016	4.95266	401846	4.86033	417847	5.04766	451117	4.60977	406072	5.01801	433258
	7.451	1540.55									13.936	1124.51			4.32999	357116	4.96267	410024	4.87023	404201	5.05754	429444	4.61967	417775	5.02782	433514
	7.47	7242.59									13.972	1793.7			4.33555	351648	4.97283	429457	4.88011	421593	5.0674	395046	4.62957	428637	5.03772	453405
	7.47	6439.85									14.082	4919.45			4.34267	339507	4.98284	408829	4.89003	429834	5.07726	390858	4.63947	425991	5.04754	431137
	7.471	31435.8									14.095	2137.64			4.3483	336444	4.99273	407380	4.9	461598	5.08706	435848	4.64935	414615	5.0574	440503
	7.471	7946.94									14.117	940.707			4.35816	353420	5.00266	438501	4.9099	408854	5.09693	424608	4.65927	391365	5.06722	416170
	7.473	6900.7									14.185	1729.58			4.368	344644	5.01253	405069	4.91982	399933	5.10678	437782	4.66919	436312	5.07705	410242
	7.476	27142.3									14.194	453.536			4.37796	350595	5.02241	383102	4.92969	418539	5.11662	434067	4.67908	412573	5.08687	473865
	7.477	7031.83									14.226	1371.74			4.38784	365808	5.0323	415211	4.93958	426929	5.12648	420873	4.68897	421680	5.09666	415630
	7.481	16207									14.229	6495.17			4.39771	364603	5.04216	391310	4.94949	458347	5.13635	423917	4.69886	420293	5.10649	436422
	7.481	7395.72									14.234	22188.2			4.40758	365734	5.05208	422586	4.96046	435434	5.14618	415203	4.70876	439630	5.11632	425701
	7.543	3824.72									14.24	5766.83			4.41739	362924	5.06195	410776	4.97044	400772	5.15602	414455	4.71866	407442	5.12615	425373
	7.56	2940.35									14.249	3807.95			4.42726	379888	5.07188	410844	4.98046	434352	5.16588	400421	4.72863	408354	5.13607	401040
	7.626	3485.84									14.252	3987.14			4.43279	357585	5.08175	412366	4.99045	433508	5.17568	413101	4.73853	445416	5.14602	428598
	7.633	9861.1									14.27	1771.77			4.44268	339131	5.09163	416951	4.99911	448809	5.18553	405583	4.74843	406947	5.15587	420071
	7.685	2072.18									14.271	2531.34			4.45119	370319	5.10155	388999	5.00904	440339	5.19535	427059	4.75836	417053	5.16573	421832
	7.686	2625.06									14.279	14271			4.46106	366066	5.11149	412316	5.01626	453686	5.20521	408553	4.7683	428816	5.17555	449505
	7.703	1737.72									14.3	1683.38			4.46666	335813	5.12134	390338	5.02622	421632	5.21504	436202	4.77829	427775	5.18545	415470
	7.709	5148.51									14.305	2407.95			4.47222	361885	5.13123	440687	5.03623	403273	5.22488	390413	4.78819	400329	5.19529	451513
	7.71	3926.66									14.346	2075.39			4.47932	384463	5.14107	428244	5.04629	404183	5.23471	409971	4.79812	433613	5.20515	467194
	7.72	955.996									14.349	2350.59			4.48352	359702	5.15096	397973	5.05513	428292	5.24461	433846	4.80797	445044	5.21498	411221
	7.727	1295.27									14.354	1531.81			4.48776	366583	5.16083	396594	5.06522	466901	5.2545	435058	4.81355	418997	5.2248	421618
	7.747	4800.37									14.356	11848.6			4.49206	378194	5.17076	421015	5.07529	415633	5.26439	414298	4.82341	430491	5.23468	432567
	7.751	1341.57									14.363	2381.41			4.49632	382624	5.18063	422615	5.08542	407041	5.27424	402229	4.83196	432294	5.24457	427852
	7.77	1231.66									14.371	883.993			4.50055	364898	5.19049	419446	5.09549	427880	5.28411	406414	4.84186	433312	5.25442	428183
	7.776	3101.44									14.392	4308.43			4.50479	371038	5.20036	426916	5.10558	401283	5.29395	420968	4.85176	434296	5.26427	436753
	7.789	1944.52									14.465	1806.1			4.50902	354716	5.21026	405554	5.11563	440178	5.30381	401440	4.86181	405405	5.27408	405382
	7.811	33887.8									14.487	3271.64			4.51326	348328	5.22013	388614	5.12569	446213	5.31366	421311	4.87172	432552	5.28393	433474
	7.885	11018.3									14.493	1363.82			4.52177	361970	5.22996	419829	5.13576	429625	5.32348	395799	4.88163	404440	5.29378	443698
	7.886	2923.82									14.494	12895.1			4.53168	349100	5.23842	417958	5.14576	431613	5.33334	406170	4.89153	425433	5.30366	424101
	7.886	2111.03									14.516	1203.42			4.54159	364238	5.24829	413008	5.15576	437478	5.34317	425896	4.90145	434772	5.31346	424555
	7.952	498522									14.523	1426.77			4.55146	363570	5.25814	445716	5.16584	406015	5.35297	413868	4.91136	417778	5.32328	322502
	7.954	2833.47									14.548	1541.08			4.56142	355400	5.268	414973	5.17592	426675	5.36277	400992	4.92132	425486	5.33321	401430
	7.962	864.012									14.575	2708.82			4.57132	366466	5.27787	431808	5.18586	421755	5.37268	430747	4.93249	435237	5.34308	425922
	8.009	2231.49									14.603	9225.75			4.58115	359307	5.28776	425560	5.19576	426402	5.38253	381667	4.94253	413296	5.35291	443872
	8.011	13166.8									14.605	1963.14			4.59098	371315	5.29767	419915	5.20566	440869	5.39239	423728	4.9526	432039	5.36273	456264
	8.019	2318.23									14.608	7937.08			4.59809	353640	5.30752	392061	5.21564	444660	5.40228	456537	4.96266	428322	5.37252	561622
	8.052	1597.49									14.65	10541.1			4.60368	354436	5.31738	417692	5.22558	447594	5.41212	439296	4.97265	421528	5.38234	548418
	8.055	4330.41									14.699	4531.76			4.61214	343731	5.32727	411435	5.23551	430522	5.42196	432061	4.98265	446588	5.39217	577858
	8.057	806.577									14.761	608.173			4.61644	384201	5.33711	401737	5.24544	408455	5.43179	450649	4.99261	416374	5.40198	557562
	8.058	104933									14.81	1862.49			4.62068	389858	5.347	413758	5.25535	415099	5.44164	428874	5.00261	406000	5.41174	455291
	8.059	10257.1									14.837	1855.96			4.62498	373780	5.35689	422633	5.2653	449132	5.4515	423505	5.01265	396641	5.42157	464971
	8.063	8772.86									14.858	6836.97			4.62922	370827	5.36675	450094	5.27517	400163	5.46137	412416	5.02273	472780	5.43137	405731
	8.065	2839.13									14.863	3384.74			4.63481	343077	5.37665	414817	5.2851	428792	5.47123	428204	5.03274	424825	5.44121	427688
	8.066	1086.7									14.873	597.405			4.63903	353212	5.38657	408365	5.29502	422272	5.4811	412938	5.04278	431243	5.45104	431487
	8.067	5877.98									14.896	437.829			4.64325	353664	5.39642	404449	5.30497	435322	5.49097	429703	5.05284	398300	5.4609	450589
	8.07	873.221									14.96	2764.79			4.6475	369314	5.40629	406636	5.31488	420012	5.50081	443088	5.06292	449810	5.47079	484338
	8.092	2699.72									15.001	4793.34			4.65305	369982	5.41618	419034	5.32481	422640	5.51064	422470	5.07298	416240	5.48057	483710
	8.099	20548.9									15.006	2611.41			4.65738	344430	5.42605	406547	5.33474	432459	5.5205	420391	5.08311	422634	5.49041	442606
	8.1	7484.47									15.008	1064.92			4.66165	328449	5.43593	405209	5.34465	442430	5.53034	442097	5.09322	441395	5.50021	432331
	8.111	35247.2									15.023	1750.9			4.66872	385682	5.44581	397808	5.35455	404911	5.5402	418713	5.10342	435086	5.51005	414330
	8.114	20736.4									15.063	13065			4.67385	343076	5.45575	453836	5.36449	433093	5.55003	412479	5.11351	428329	5.51993	423044
	8.119	9515.13									15.068	2276.4			4.68318	378910	5.46557	443836	5.37439	410742	5.55994	429294	5.1236	440856	5.52977	457847
	8.128	5364.75									15.121	2776.94			4.69185	365560	5.47539	444909	5.38431	444475	5.5698	401284	5.13367	420241	5.53961	419751
	8.15	40562									15.123	18781.9			4.70197	369289	5.48528	428762	5.39421	403854	5.57974	429616	5.14378	418193	5.54949	434940
	8.153	8606.96									15.131	597.268			4.71207	364921	5.49511	382221	5.4041	430573	5.5896	441645	5.1538	429840	5.55934	408541
	8.155	3528.72									15.138	2703.66			4.72214	366833	5.50504	404938	5.41404	431223	5.59944	447200	5.16378	429638	5.56918	423371
	8.224	3086.05									15.149	15773.6			4.73205	368993	5.51491	411280	5.42396	439740	5.60927	431156	5.17375	428705	5.579	412226
	8.261	1339.62									15.151	3992.78			4.74063	355218	5.52475	406560	5.43392	404899	5.61911	417317	5.18367	409147	5.58884	432519
	8.309	13561.5									15.174	7753.83			4.75058	360965	5.53461	414666	5.44381	437197	5.62896	419695	5.19358	424830	5.59863	402417
	8.318	3399.33									15.175	3116.33			4.75785	366928	5.54448	411094	5.45375	426279	5.63883	426682	5.20355	419730	5.60847	442975
	8.321	4982.05									15.177	1785.19			4.76225	398238	5.55435	436450	5.46363	414668	5.64867	451474	5.21346	426037	5.61826	454258
	8.324	12334.4									15.177	1424.96			4.76943	368243	5.56421	394878	5.47355	426102	5.6585	428179	5.22344	408806	5.62809	627211
	8.336	6460.43									15.179	2553.83			4.77383	364703	5.5741	423762	5.48348	431524	5.66833	410626	5.23338	433257	5.63791	868743
	8.345	4764.27									15.212	1713.63			4.77825	364255	5.58398	455678	5.49341	423086	5.67816	428066	5.2433	417729	5.64769	1227441
	8.346	6364.56									15.296	3072.55			4.78676	401248	5.59384	428351	5.50334	413799	5.688	443932	5.25324	429521	5.65754	1416528
	8.368	18755.8									15.298	31026.8			4.79127	369934	5.60371	428146	5.51324	445280	5.69783	451594	5.26319	421955	5.6674	1588592
	8.386	2406.2									15.301	8729.62			4.79572	326246	5.61357	435744	5.52314	418515	5.7077	450161	5.27313	423184	5.67727	1790321
	8.393	37596.5									15.304	68300.3			4.80143	337855	5.62348	293858	5.53308	414777	5.71753	399269	5.2831	425557	5.68705	1615677
	8.437	2476.52									15.304	12271.4			4.80585	335818	5.63344	409769	5.54296	441978	5.72735	413084	5.29307	431337	5.69686	1470403
	8.442	11077.4									15.307	65493.9			4.81438	218931	5.64332	498443	5.55285	421935	5.73722	420521	5.30297	409561	5.70665	1293552
	8.443	7516.35									15.308	20722.1			4.81891	274718	5.6532	929730	5.56002	433814	5.74706	426535	5.31292	443120	5.71655	996328
	8.449	8153.29									15.309	34882.3			4.82618	340119	5.66305	1490755	5.56994	437100	5.75689	426955	5.32283	416694	5.72638	723170
	8.449	2829.73									15.31	24169.9			4.83338	333702	5.67294	2183138	5.57982	399105	5.76673	418715	5.33277	413173	5.73629	632230
	8.457	2054.12									15.311	1.98236e+06			4.83904	346927	5.68277	2868151	5.58974	400828	5.77655	423866	5.34267	445020	5.7461	426825
	8.459	3280.26									15.311	9130.45			4.84908	374690	5.69257	3664131	5.59962	450997	5.78635	412315	5.35257	417415	5.75593	434605
	8.467	6273.74									15.314	7498.04			4.85921	364560	5.7024	4220388	5.60953	426268	5.79615	431159	5.36261	406756	5.76573	468492
	8.472	3515.72									15.317	27031.7			4.86802	377854	5.71217	4217330	5.61949	455606	5.80606	442972	5.3726	434524	5.77553	706879
	8.485	2936.72									15.318	16154			4.87808	367450	5.72194	4130668	5.62941	438703	5.81585	436285	5.38254	428596	5.78532	1014552
	8.494	10089.2									15.322	4423.96			4.88798	363651	5.7317	4137566	5.63936	422302	5.82566	437908	5.39246	406313	5.79506	1464703
	8.533	4192.04									15.324	24170.8			4.89785	373943	5.74147	3486608	5.64929	443910	5.83548	416491	5.40237	422740	5.80487	2013101
	8.533	2511.13									15.331	3620.46			4.90769	377272	5.75132	3060885	5.65916	406633	5.84526	442728	5.4123	400220	5.8146	2665499
	8.535	2392.34									15.342	20594.5			4.91323	367645	5.76114	2473126	5.66904	423465	5.85506	438617	5.42221	445121	5.8243	3144750
	8.538	4457.65									15.347	7595.26			4.91755	401455	5.77099	1838206	5.67894	415018	5.86484	438652	5.43211	430495	5.83399	3229464
	8.572	16329.2									15.361	4076.77			4.92309	367115	5.78056	1592201	5.68887	434562	5.87462	437016	5.44204	433230	5.84369	3321809
	8.598	4972.39									15.365	3586.07			4.92738	389496	5.79038	1164165	5.69875	431101	5.88441	417028	5.45194	432831	5.85339	3098905
	8.619	2162.18									15.381	9170.34			4.93163	400689	5.80014	806703	5.70861	458675	5.89419	436469	5.46191	429853	5.86312	2965150
	8.644	5746.37									15.389	2474.27			4.9359	375642	5.80865	781485	5.71851	432957	5.90399	468152	5.47183	433107	5.87282	2233496
	8.677	12248.4									15.427	58733.6			4.94018	382439	5.8185	542272	5.7284	429564	5.91375	436070	5.48177	445332	5.88246	1786437
	8.752	8654.05									15.43	1485			4.94574	368706	5.82833	497622	5.73831	427733	5.92355	424634	5.49172	431398	5.89219	1377913
	8.779	8196.87									15.462	4574.56			4.95002	342062	5.83825	483996	5.7482	405900	5.93337	439732	5.50163	428572	5.90195	1147993
	8.783	5033.78									15.463	764.226			4.95428	368794	5.84809	403085	5.75808	434399	5.94319	404501	5.51154	441984	5.91175	1423964
	8.801	6261.82									15.47	11422.9			4.95862	367096	5.858	444231	5.76797	457325	5.95302	404520	5.5215	392337	5.92149	2286612
	8.852	2215.48									15.482	2399.99			4.96711	368914	5.86784	419283	5.77784	429763	5.96288	421407	5.53145	420129	5.93126	3443040
	8.871	6403.73									15.496	1007.37			4.97264	352875	5.87772	427641	5.78775	408336	5.97279	395095	5.54137	436411	5.94106	4228121
	8.871	3650.25									15.563	3792.49			4.97695	398325	5.88756	450938	5.79762	452874	5.98262	466054	5.5513	425243	5.95077	5165730
	8.918	5793.98									15.584	1108.8			4.9868	381591	5.89742	438509	5.8075	419028	5.99244	429190	5.56125	432922	5.96049	6062922
	8.926	3449.43									15.61	574.077			4.99671	350632	5.9074	442737	5.81737	445743	6.00229	422472	5.57116	430092	5.97026	5843459
	8.947	1018.38									15.615	2226.88			5.00662	392639	5.91727	433482	5.82722	459567	6.01208	440758	5.58109	432087	5.98002	5397299
	8.957	3898.08									15.616	1114.01			5.01651	346276	5.92706	427461	5.8371	321928	6.0219	446702	5.591	404379	5.98975	5023076
	8.979	1164.09									15.635	553.697			5.02637	375563	5.93693	475907	5.8471	426445	6.03172	435367	5.60091	431164	5.99949	4008300
	8.992	5426.98									15.636	1279.72			5.03626	376048	5.9468	885903	5.85699	442582	6.04152	461546	5.61078	470017	6.00903	3252274
	8.993	1322.18									15.641	2397.23			5.04613	394609	5.95664	1569867	5.86693	439269	6.05132	431882	5.62066	424534	6.01882	2464193
	8.999	2030.23									15.72	1536.94			5.0546	367194	5.96646	2222111	5.87679	433973	6.06118	450774	5.6306	420411	6.02848	1952795
	9	16922.8									15.758	2617.16			5.06013	386151	5.97629	3025965	5.88666	410271	6.07098	434290	5.64051	441871	6.03829	1473568
	9.005	41552.8									15.767	557.432			5.0657	379525	5.9861	3973504	5.8965	435295	6.08085	414589	5.65047	432579	6.04808	1079170
	9.006	6956.39									15.789	2256.82			5.06996	397262	5.99589	4519231	5.9063	447880	6.0907	439359	5.66043	424764	6.05784	784738
	9.007	4255.38									15.817	3911.78			5.07419	356786	6.00571	4626659	5.91183	433557	6.10058	434813	5.67033	307831	6.06764	621440
	9.008	4075.55									15.819	2889.53			5.07844	349928	6.01549	4495470	5.9217	451086	6.11045	397849	5.68042	444917	6.07743	500449
	9.02	2511.72									15.845	14180.2			5.0827	359618	6.02529	4081778	5.93155	448767	6.12029	450181	5.69033	444576	6.08724	426240
	9.024	8717.88									15.86	1389.61			5.08694	388430	6.0351	3269339	5.94139	454602	6.13011	411250	5.70026	443170	6.09703	514617
	9.028	8290.13									15.866	3539.46			5.09124	394849	6.04491	2669067	5.95126	456615	6.13985	443103	5.71016	428235	6.10682	488226
	9.047	2613.5									15.866	2270.98			5.0955	376881	6.05469	2071916	5.9611	453155	6.14969	452096	5.72003	435848	6.11663	594440
	9.048	1989.29									15.884	2992.52			5.09973	370034	6.06449	1540068	5.97096	461192	6.15954	457522	5.72992	464286	6.12638	453291
	9.093	9230.55									15.929	3939.94			5.10397	380223	6.07424	1130391	5.98079	455283	6.16937	441653	5.73977	411994	6.13625	640481
	9.14	16216.4									15.98	4444			5.10822	380172	6.08402	852059	5.99068	435105	6.17918	429660	5.74968	438369	6.14604	734717
	9.174	1937.15									16.002	5128.76			5.11377	349383	6.09393	625428	6.00059	414521	6.18905	439332	5.75819	440548	6.15585	814683
	9.178	1089.1									16.003	396620			5.11803	366582	6.10377	537095	6.01052	485208	6.19889	407798	5.76809	433609	6.16563	1043838
	9.189	7677.48									16.003	279854			5.12236	367282	6.11356	450426	6.02039	427031	6.20871	436861	5.77796	449570	6.17535	1467367
	9.191	6558.54									16.005	14828.2			5.12949	371827	6.12337	454764	6.03032	483041	6.2186	415164	5.78786	457867	6.18508	1764015
	9.202	1774.83									16.009	1989.06			5.13503	376440	6.13323	436922	6.04019	467745	6.22841	395412	5.79772	435630	6.19478	2097328
	9.228	1772.95									16.088	12140.5			5.14494	384364	6.14309	413203	6.05009	424178	6.23829	412769	5.80762	445649	6.20454	2028841
	9.258	2522.14									16.092	8574.48			5.15483	364653	6.15289	431216	6.05996	463969	6.24811	431520	5.81752	439325	6.21425	1884479
	9.261	7423.21									16.182	3488.34			5.1647	371422	6.16275	420642	6.06983	402543	6.25793	417642	5.82737	444252	6.22396	1446834
	9.268	14977.5									16.199	24648.9			5.17459	362060	6.17266	419005	6.07972	464494	6.26777	414703	5.83726	447897	6.2337	1758945
	9.313	82047									16.2	903.582			5.18448	372354	6.1825	438594	6.08959	457895	6.27763	457288	5.84713	464039	6.24334	2531722
	9.314	655519									16.214	1754.51			5.19437	391658	6.19235	408715	6.09949	452432	6.28758	439969	5.85699	437450	6.25301	3390903
	9.314	102809									16.221	1864.44			5.20423	384380	6.20225	422006	6.10939	474194	6.2974	416353	5.86682	467751	6.26272	4175535
	9.314	48205.3									16.222	878.269			5.20849	379733	6.21215	297401	6.11925	468332	6.30726	438756	5.87666	448630	6.27242	4779453
	9.314	21845.9									16.247	1989.09			5.21272	366199	6.22217	412644	6.12914	461958	6.31709	421194	5.88652	450606	6.28214	5189586
	9.336	4280.31									16.258	2332.6			5.21701	380799	6.23201	433120	6.13902	434057	6.32695	423035	5.89639	467584	6.29188	5178371
	9.382	2412.3									16.261	1414.98			5.22417	380927	6.24188	431849	6.14891	446506	6.33682	452628	5.90631	441833	6.30158	4868891
	9.39	5977.88									16.357	3514.21			5.22839	350728	6.25176	430821	6.15878	440779	6.34666	463930	5.91619	457711	6.31131	4249868
	9.392	4093.8									16.357	1753.61			5.23263	379160	6.26162	455539	6.16865	449265	6.3565	448427	5.92604	453890	6.32104	3561288
	9.451	22561.3									16.376	21186.4			5.23687	380595	6.27152	455396	6.17856	438981	6.36637	446796	5.9359	457424	6.33058	2793155
	9.456	20837									16.416	1921.39			5.24112	368152	6.28132	452030	6.18845	459589	6.37622	443778	5.94574	450703	6.34038	2064670
	9.468	20237.1									16.435	4036.61			5.24536	353053	6.29115	454026	6.19829	477921	6.3861	441214	5.9557	443629	6.35015	1598327
	9.471	2966.54									16.451	1237.54			5.2496	387427	6.30098	447649	6.20676	487163	6.39593	476166	5.96423	421274	6.35994	1279933
	9.474	16254.6									16.477	7002.01			5.25383	369471	6.31081	482545	6.21665	439893	6.40582	452260	5.97418	460278	6.36981	987451
	9.476	1.82308e+06									16.49	6698.06			5.25816	376050	6.32069	480724	6.22654	477187	6.41567	446616	5.98405	412770	6.37961	780384
	9.476	5755.34									16.494	266652			5.26242	370618	6.33054	488637	6.23642	462970	6.42553	447792	5.99395	420112	6.38942	634432
	9.477	40112.6									16.495	314880			5.26666	354564	6.34036	442898	6.24629	446407	6.43534	445651	6.00385	460354	6.39921	485633
	9.478	33938.3									16.512	3349.61			5.2709	384058	6.35021	458602	6.25619	429453	6.44522	434771	6.01372	446961	6.40904	440122
	9.478	29615.9									16.515	2212.49			5.27516	390571	6.36004	428216	6.26607	442125	6.45506	440749	6.02361	451874	6.41889	454378
	9.478	8425.99									16.519	661842			5.28229	370596	6.3699	437446	6.27591	447365	6.46487	459416	6.03348	435103	6.42871	440711
	9.488	3980.28									16.519	512711			5.28943	364078	6.37974	458304	6.28582	444806	6.47473	446240	6.04335	465567	6.43853	442086
	9.51	5871.62									16.524	4407.59			5.29936	395309	6.38963	445562	6.29575	444038	6.48457	429992	6.05323	427271	6.44837	457260
	9.516	1.14752e+06									16.563	8133.25			5.30926	387806	6.39947	437488	6.30571	455742	6.4944	447448	6.06315	438436	6.45817	456099
	9.516	422131									16.57	2931.66			5.31915	372741	6.40934	456115	6.31555	464781	6.5042	458026	6.07305	415935	6.46801	430681
	9.529	2766.34									16.575	2904.69			5.32906	371465	6.41923	468353	6.32542	445448	6.51403	450777	6.08297	462827	6.47787	462186
	9.544	9605.62									16.628	1558.23			5.33892	391799	6.42908	453389	6.3353	441599	6.52389	420047	6.09283	425586	6.48767	452384
	9.555	3134.45									16.645	4069.33			5.34879	351269	6.43894	472019	6.34515	459465	6.53375	425886	6.10275	453143	6.4975	425621
	9.579	7238.32									16.648	11925.5			5.35866	355695	6.44878	605047	6.35234	462109	6.54359	431248	6.11261	436520	6.50734	426138
	9.582	2493.55									16.665	787.688			5.36847	394751	6.45858	790758	6.36224	426216	6.55346	430380	6.12247	440844	6.51713	469895
	9.584	1799.62									16.676	1963.79			5.37269	416362	6.4684	946715	6.37215	436672	6.5633	446500	6.13231	431121	6.52695	445093
	9.627	3150.36									16.686	1322.47			5.37825	375732	6.47818	1121730	6.38205	446626	6.57313	429056	6.14214	454988	6.53688	458150
	9.652	3705.36									16.69	20172.8			5.38248	355471	6.48796	1099625	6.39191	453854	6.58297	433756	6.15203	453384	6.54673	446876
	9.665	5831.97									16.701	3744.61			5.38674	385171	6.49771	1068789	6.40182	468464	6.5928	440316	6.16198	435709	6.55657	437237
	9.695	7854.09									16.733	3263.35			5.39229	391540	6.50754	970078	6.4117	438383	6.60265	441503	6.17182	454790	6.56641	450083
	9.706	2008.2									16.771	15594			5.39654	378984	6.51736	720196	6.42161	474926	6.61246	438426	6.18169	427852	6.57622	408481
	9.713	975.965									16.775	6159.25			5.40079	371650	6.52721	596177	6.43153	455470	6.6223	399446	6.19157	458906	6.58604	425745
	9.717	44032.6									16.789	542.409			5.40634	376298	6.53711	485547	6.44141	459749	6.6321	439922	6.20147	431245	6.59584	437180
	9.718	1441.55									16.812	1281.73			5.41059	384084	6.54694	447214	6.45131	420380	6.64194	442584	6.21143	434010	6.60568	467719
	9.731	2479.62									16.844	1596.44			5.41482	360704	6.5568	432933	6.46128	462703	6.65175	466087	6.22134	424546	6.61548	431736
	9.764	1462.32									16.861	2394.58			5.41908	393023	6.5666	475320	6.47112	450675	6.6616	423488	6.23122	474889	6.6253	449627
	9.787	5208.24									16.862	398.36			5.4262	279841	6.57644	442113	6.48095	438860	6.67147	435372	6.24111	456990	6.63513	433102
	9.791	37549.2									16.895	2417.96			5.4306	332944	6.58627	434780	6.49083	459515	6.68139	422973	6.25104	453951	6.64492	431102
	9.793	2558.17									16.929	1685.88			5.43622	335850	6.59613	463671	6.50075	443148	6.69122	467827	6.26093	433820	6.65475	417376
	9.794	6169.24									16.98	4125.79			5.44181	357718	6.60604	430884	6.51061	448749	6.70103	409060	6.27078	472841	6.66459	467813
	9.797	13864									16.982	1334.84			5.44741	368626	6.61587	436598	6.52052	467785	6.71092	436163	6.28067	448854	6.67439	444884
	9.802	90480.4									16.985	5389.09			5.45732	353827	6.62571	450282	6.53044	454409	6.72076	429491	6.29055	437083	6.68419	437783
	9.805	2624.92									16.998	943.643			5.46725	360445	6.6356	451941	6.54034	463769	6.7306	439567	6.30048	472248	6.69403	446067
	9.81	9243.82									17.03	1964.79			5.47713	373519	6.64544	457958	6.55021	458957	6.74047	445051	6.31044	415554	6.70392	472291
	9.817	2161.05									17.063	2127.07			5.48705	372531	6.6553	439952	6.5601	460301	6.75034	440166	6.32041	460162	6.71373	443976
	9.824	13374.9									17.129	2797.33			5.49693	409530	6.66513	418189	6.56999	474110	6.76016	432412	6.33034	458378	6.72355	458122
	9.825	7271.65									17.135	3720.24			5.50676	368255	6.67502	450467	6.5799	451650	6.77003	462519	6.34027	469478	6.73336	477840
	9.844	2116.14									17.146	1733.16			5.51386	382879	6.68487	460382	6.58984	444954	6.77986	430915	6.3502	486374	6.74319	460667
	9.86	4622.13									17.187	4495.43			5.51942	368354	6.69472	432800	6.59974	465500	6.78971	481608	6.36009	495322	6.75301	428391
	9.877	3947.59									17.19	3236.81			5.52375	417110	6.7046	424660	6.60964	469920	6.79956	455744	6.37003	475624	6.76289	435842
	9.892	4946.08									17.207	5255.1			5.52801	400186	6.71442	461830	6.61947	433500	6.80944	494249	6.37993	459995	6.77266	428582
	9.921	7899.16									17.27	2762.69			5.53355	401869	6.72424	439192	6.62943	468255	6.81929	432922	6.38987	486629	6.78245	460463
	9.945	2363.85									17.312	370.254			5.53912	428694	6.73413	426555	6.63932	444924	6.82911	455067	6.39975	455027	6.79236	453229
	9.961	2914.89									17.323	2035.03			5.54332	388508	6.744	433133	6.64923	445845	6.83902	439661	6.40967	432217	6.80215	412314
	10.012	8932.84									17.37	2267.98			5.54755	386424	6.75383	423506	6.65917	425659	6.84887	445259	6.41957	461221	6.81198	461796
	10.014	8857.99									17.396	9224.69			5.55179	395424	6.76366	430935	6.66907	472872	6.85872	447568	6.42948	476455	6.82183	549927
	10.033	5294.96									17.406	1294.22			5.55614	365338	6.77355	465858	6.67896	464091	6.86853	467229	6.43946	444312	6.8316	524915
	10.047	3005.11									17.408	3492.41			5.56174	375532	6.7834	445188	6.68887	382813	6.87833	451750	6.44937	474516	6.8414	480975
	10.058	4710.5									17.419	4035.49			5.566	345441	6.79323	455776	6.69884	418840	6.88816	472979	6.45929	476780	6.85119	455301
	10.093	1832.3									17.463	1251.38			5.57314	373621	6.80308	451552	6.70872	464570	6.89793	479258	6.46922	444436	6.861	451656
	10.117	3802.65									17.494	2815.26			5.57869	408305	6.81293	502508	6.71863	475199	6.90773	436803	6.47913	456052	6.8708	469972
	10.148	1123.84									17.495	3490.7			5.5858	399060	6.82276	451975	6.72854	456124	6.91755	428232	6.489	437031	6.88056	456418
	10.153	4712.14									17.504	13881.7			5.59294	397673	6.8326	426209	6.737	471848	6.9274	452142	6.49893	463443	6.89036	453996
	10.174	5054.85									17.547	722.402			5.60278	415766	6.8425	455640	6.74687	451742	6.93722	460495	6.50881	485216	6.90016	466939
	10.213	1911.39									17.697	1908.94			5.61268	393779	6.85236	449259	6.75677	457813	6.94702	479831	6.51869	448027	6.90992	459398
	10.234	2691.89									17.743	1129.36			5.62257	425698	6.86219	413729	6.76669	474313	6.95682	675695	6.52875	464074	6.91972	472450
	10.256	6069.64									17.79	26698.9			5.63244	523426	6.87209	427911	6.77656	471011	6.96662	785698	6.53862	450308	6.92949	427181
	10.276	2024.44									17.791	1499.47			5.64228	907317	6.88192	467286	6.78643	512834	6.97648	902933	6.5485	479614	6.93928	460272
	10.28	1136.18									17.798	673.558			5.65206	1462665	6.89179	472491	6.79631	503061	6.98628	867187	6.55701	466305	6.94905	462308
	10.281	14013.7									17.804	1532.22			5.65635	1839472	6.90167	438931	6.8062	484032	6.99607	744675	6.56555	494378	6.95885	454302
	10.29	2748.78									17.806	5277.09			5.66187	2108875	6.91153	448782	6.8161	464022	7.00595	596074	6.57543	471957	6.96865	435421
	10.292	9479.76									17.807	4417.52			5.6661	2365390	6.92138	472909	6.826	456702	7.01573	486618	6.58534	464320	6.97851	461973
	10.293	1520.99									17.815	25549.5			5.67455	2929587	6.9313	429536	6.83583	480670	7.02551	471631	6.5953	483975	6.98829	461047
	10.31	1650.51									17.827	1386.61			5.67874	3376392	6.94116	474820	6.84573	451770	7.03532	454330	6.60521	435271	6.99805	464824
	10.317	12526.4									17.84	1403.78			5.68294	3521672	6.95096	436730	6.85558	458746	7.04513	465290	6.61506	497508	7.00785	436096
	10.317	1648.32									17.844	943.703			5.68717	3813587	6.96079	449971	6.86546	419742	7.05498	452400	6.625	460250	7.01765	421213
	10.324	5887.07									17.877	3820.24			5.69141	3927301	6.97066	470132	6.87533	472220	7.06481	433771	6.63492	460211	7.02746	445366
	10.327	6106.8									17.901	3688.54			5.6969	3988304	6.98047	438578	6.88523	471090	7.07466	477804	6.64483	486800	7.03728	460892
	10.343	3626.07									17.903	3865.99			5.70108	4148608	6.99032	451285	6.89509	466105	7.0845	461725	6.65479	457592	7.04708	436018
	10.395	4316.27									17.909	1476.23			5.70531	4363772	7.00015	451885	6.905	488995	7.09431	445104	6.66466	458648	7.05687	432870
	10.406	10526.7									17.912	8164.88			5.70953	4286037	7.01002	440612	6.91482	483460	7.10414	447276	6.67452	448037	7.06665	467241
	10.416	47449.5									17.982	5252.81			5.71375	4125595	7.01985	443316	6.92469	521792	7.11397	458230	6.68439	446401	7.07644	458666
	10.418	2641.15									17.996	6339.5			5.7179	2677355	7.02968	447006	6.93452	534121	7.12377	441311	6.69425	486788	7.08621	461611
	10.446	6870.77									18.003	6211.28			5.72241	3356387	7.0382	481616	6.94004	523419	7.13358	408413	6.70273	442183	7.09599	440645
	10.447	4183.78									18.006	2037.16			5.73228	3285167	7.04802	447184	6.94988	492504	7.14337	464998	6.71261	443022	7.1058	444536
	10.449	1542.32									18.031	544.891			5.74212	2651325	7.05789	448493	6.95964	470406	7.15316	448147	6.72247	463970	7.11564	421248
	10.464	1002.41									18.051	845.773			5.75198	2353613	7.06773	425391	6.96813	424340	7.16294	436244	6.73236	460544	7.12545	446858
	10.514	1250.33									18.058	974.018			5.76184	1765796	7.07758	473983	6.97795	431147	7.17281	457635	6.74225	445002	7.13525	454868
	10.527	3966.25									18.059	1522.28			5.77167	1370075	7.08739	429591	6.98783	465466	7.18265	447460	6.75216	475004	7.14507	458330
	10.527	1588.27									18.069	1391.95			5.7815	1141550	7.09722	466630	6.99771	448307	7.19247	468469	6.76212	457963	7.15485	436965
	10.538	1753.76									18.103	1776.07			5.79124	866481	7.10709	454710	7.00759	453494	7.20232	465025	6.77202	454641	7.16466	436079
	10.541	1625.76									18.111	750.54			5.80101	718858	7.11693	528585	7.01753	466962	7.21211	454675	6.78194	432850	7.17446	456135
	10.584	8622.3									18.121	1848.3			5.80521	628980	7.12673	553251	7.02739	447002	7.22193	415222	6.79187	439416	7.18426	476265
	10.584	4801.76									18.123	3091.86			5.80941	564873	7.13654	656322	7.03728	472227	7.23177	471740	6.80173	450678	7.19405	454071
	10.613	4609.93									18.125	1146.87			5.81494	505961	7.14632	644547	7.04715	412883	7.24158	448456	6.81162	442572	7.20391	458487
	10.625	1973.94									18.13	1247.98			5.81914	435051	7.15614	610485	7.05702	467434	7.25144	460836	6.82152	460055	7.21374	459470
	10.627	2354.48									18.133	266.247			5.82621	434660	7.16594	462717	7.06696	474967	7.26125	464208	6.8314	428529	7.22354	492053
	10.637	7464.97									18.144	2066.03			5.83041	405604	7.17575	446537	7.07679	481378	7.27107	481773	6.84131	478991	7.23334	469630
	10.638	15714.6									18.158	1140.88			5.83458	380269	7.18562	454144	7.08669	463601	7.2809	469230	6.85119	441220	7.24314	522116
	10.65	7209.03									18.166	4141.15			5.83884	405821	7.19545	443434	7.09656	447880	7.29074	462452	6.86105	481560	7.25292	448070
	10.66	4588.42									18.168	1385.86			5.84866	417660	7.20535	439717	7.10643	498344	7.30059	503210	6.87092	505706	7.2627	565924
	10.667	9814.82									18.171	4590.9			5.8542	398243	7.21519	474650	7.11629	495285	7.31041	464118	6.88078	516916	7.27246	771626
	10.693	27895.7									18.188	2656.29			5.86131	405741	7.22507	426480	7.12619	432460	7.32024	510998	6.89058	488130	7.28224	1142457
	10.707	2459.42									18.209	2488.68			5.87114	401250	7.23491	433832	7.13603	491615	7.33007	469332	6.89912	451586	7.29197	1409471
	10.71	8326.2									18.237	3643.79			5.87827	435658	7.24478	447914	7.14588	489618	7.33992	468263	6.90898	448312	7.30173	1774467
	10.71	7340.01									18.263	4928.37			5.88812	411140	7.25458	464272	7.15575	458379	7.34974	452024	6.91885	480926	7.31147	1924689
	10.713	6219.46									18.274	3040.28			5.89794	389297	7.26444	445943	7.16559	494403	7.35957	455914	6.92879	478061	7.32123	2106323
	10.727	4011.01									18.312	859.36			5.9078	415195	7.27431	484156	7.17545	470647	7.3694	475704	6.93866	475936	7.33096	1965170
	10.735	3961.22									18.314	890.455			5.91766	436491	7.28414	465741	7.18396	451889	7.37925	490732	6.94854	481777	7.3407	2106640
	10.763	2280.11									18.364	333.451			5.92752	390120	7.29398	457175	7.19385	456994	7.38903	456810	6.95841	450507	7.35038	2136945
	10.781	3095.13									18.367	547.907			5.93737	413506	7.30381	464387	7.20372	468867	7.39887	472006	6.96832	472412	7.36014	2252843
	10.794	5242.92									18.371	883.386			5.94579	408387	7.31366	479108	7.21361	472180	7.40869	468838	6.97818	433664	7.3699	2039880
	10.807	4244									18.391	6771.19			5.95001	405802	7.32348	447731	7.22352	465527	7.41853	440226	6.98808	462101	7.37963	1898169
	10.809	7327.75									18.391	2506.36			5.95554	428558	7.33334	450142	7.23345	444456	7.42836	473362	6.99797	476490	7.38931	1571131
	10.849	1583.47									18.395	27322			5.96532	436552	7.34321	479193	7.24336	464371	7.4383	455570	7.00785	464595	7.3991	1325872
	10.853	4062.08									18.464	2002.67			5.96953	392482	7.35308	457253	7.25325	448952	7.44816	453456	7.01778	479959	7.40883	1129830
	10.856	1330.92									18.478	5877.46			5.97377	400638	7.36294	472865	7.26315	479251	7.45798	486936	7.02764	463957	7.41857	905813
	10.861	36744.5									18.548	1309.39			5.978	399475	7.37281	465170	7.27301	471876	7.46782	473804	7.0376	472823	7.42832	684368
	10.882	3588.95									18.557	1945.07			5.98224	420073	7.38264	428897	7.28292	452006	7.47762	458398	7.04744	467718	7.43813	467370
	10.916	2110.92									18.571	8071.6			5.98778	400867	7.39245	436599	7.29285	480488	7.48742	488865	7.05734	455568	7.44794	441546
	10.941	3772.42									18.575	2585.57			5.99207	399997	7.40226	450358	7.30272	469570	7.49724	496529	7.06716	444343	7.45773	437636
	10.973	2241.68									18.58	2857.6			5.99631	401520	7.41208	437343	7.31263	464159	7.50709	471276	7.07701	457037	7.46753	462335
	10.987	13304.6									18.625	1484.16			6.00337	395690	7.4219	448295	7.32249	449679	7.51689	467668	7.08684	442953	7.4774	438288
	11.037	1038.08									18.644	6039.26			6.00889	400286	7.43168	442197	7.33238	459988	7.52673	460702	7.09671	480551	7.48723	472470
	11.061	8923.08									18.659	794.966			6.01443	377406	7.44147	400386	7.34227	452865	7.5366	450173	7.10657	465592	7.497	482037
	11.061	2195.92									18.669	11779.9			6.02431	418240	7.45117	470410	7.35214	493051	7.54643	449559	7.11641	460781	7.50682	472254
	11.085	1603.04									18.67	10124.9			6.03417	395387	7.45953	402817	7.36203	448776	7.55623	454671	7.12628	442099	7.51658	438141
	11.116	1075.24									18.681	1003.25			6.04406	376646	7.46933	438625	7.37189	498276	7.56602	486622	7.13614	466264	7.52635	439295
	11.117	3156.59									18.711	5096.06			6.05394	438991	7.47905	450222	7.38178	507858	7.57582	442822	7.14593	492407	7.53618	460464
	11.118	2053.52									18.75	9982.67			6.06378	389085	7.48881	421317	7.39164	491015	7.58559	465235	7.15581	447416	7.54593	482874
	11.138	4720.35									18.754	31982			6.07363	388718	7.49857	412126	7.40154	499723	7.59539	434932	7.16568	479602	7.5557	445421
	11.144	2799.36									18.755	1216.22			6.08347	391381	7.50837	429666	7.4114	491607	7.60522	466806	7.17559	469225	7.5655	467776
	11.147	5569.11									18.756	1963.14			6.0933	389691	7.51813	427318	7.42131	496530	7.61503	427862	7.18546	461979	7.57526	494700
	11.149	391531									18.777	2172.73			6.10309	393953	7.52784	427546	7.43116	470611	7.62482	467281	7.19541	473160	7.58504	457337
	11.149	23537.4									18.811	9150.46			6.1102	378347	7.53764	418133	7.44104	484949	7.63462	462862	7.20534	487252	7.59483	470274
	11.149	11163.1									18.813	336167			6.11442	421303	7.5474	405473	7.45091	480330	7.64446	471435	7.21518	472826	7.60459	435812
	11.155	2636.35									18.813	137577			6.11867	400326	7.5572	416108	7.46077	476342	7.65426	480979	7.22514	480491	7.61438	472860
	11.156	20887.1									18.836	1035.84			6.12418	418826	7.56703	437617	7.47069	484118	7.66406	477044	7.23503	477580	7.62413	441226
	11.158	12658.3									18.84	10586.9			6.12973	392627	7.57683	444518	7.48058	455441	7.67116	473086	7.24487	488516	7.63389	453180
	11.196	1230.52									18.848	1485.72			6.13526	410403	7.5866	426113	7.49049	455532	7.68106	469601	7.25472	501177	7.64366	501610
	11.214	2511.85									18.886	2051.79			6.14233	399726	7.5964	447210	7.5004	479339	7.69095	431445	7.26463	482551	7.65345	441554
	11.216	1816.37									18.916	6562.76			6.14659	403391	7.60622	460564	7.51027	513493	7.70072	477513	7.27454	491145	7.6633	429434
	11.317	1873.16									18.917	547.452			6.155	395016	7.616	528011	7.52016	468614	7.71052	449727	7.2844	475015	7.67308	454618
	11.319	2859.52									18.932	13257.5			6.16055	410391	7.62583	521773	7.53001	473151	7.72032	470378	7.2944	454832	7.68291	468534
	11.331	51160									18.954	3737.81			6.16479	436781	7.63566	557991	7.53991	475627	7.73012	475251	7.3043	465035	7.69272	477087
	11.336	6483.87									19.03	2446.34			6.1746	390570	7.64551	547696	7.54975	470545	7.73995	456966	7.31417	482346	7.70249	474182
	11.344	1594.89									19.054	2690.44			6.18306	405685	7.65533	487947	7.55959	449021	7.74977	495472	7.3241	494941	7.71226	412331
	11.381	1.09613e+06									19.067	12076			6.19296	430695	7.66513	463499	7.56944	452725	7.75955	438546	7.33394	460329	7.72202	451660
	11.398	1361.53									19.067	1837.51			6.2028	441069	7.67496	459728	7.57929	427869	7.76937	492898	7.34383	466696	7.73176	448681
	11.425	2345.41									19.09	618.126			6.21264	395362	7.68482	451682	7.58913	453910	7.77919	459182	7.35377	481126	7.74151	441341
	11.44	1265.72									19.104	1419.43			6.22251	396750	7.69466	469014	7.59895	468572	7.78901	426536	7.36369	472649	7.75129	426002
	11.454	2153.96									19.121	3785.91			6.23235	403125	7.70453	475460	7.6088	469378	7.79883	466109	7.37358	440498	7.76109	489393
	11.47	1603.6									19.125	2157.57			6.24217	422264	7.71436	471138	7.61867	476744	7.80862	465985	7.38347	493936	7.77086	453743
	11.472	21393									19.16	8035.64			6.25199	391678	7.72413	470786	7.6285	441178	7.81841	452408	7.39338	463172	7.78066	483421
	11.483	13186.3									19.166	8506.36			6.26044	394977	7.73403	447123	7.63837	491292	7.82817	453068	7.40327	462887	7.79042	455649
	11.483	7378.62									19.203	754.872			6.26466	404820	7.74386	444636	7.6482	460484	7.83807	484545	7.41311	471855	7.80025	447715
	11.507	36374.4									19.251	1655.11			6.27172	411150	7.75369	442100	7.65804	457685	7.84788	439687	7.423	503748	7.81002	433537
	11.512	1589.59									19.26	6602.78			6.27592	407164	7.76353	482678	7.66793	461408	7.85768	463870	7.43286	450415	7.81984	470449
	11.538	2803.59									19.31	1099.46			6.28148	427950	7.77337	462875	7.6779	455011	7.86754	454492	7.44145	471678	7.82962	472610
	11.568	5472.89									19.332	9828.06			6.28569	402431	7.78318	470234	7.68776	468506	7.87737	490056	7.45133	507100	7.83948	497006
	11.571	1165.83									19.341	1467.14			6.28999	380249	7.79303	487723	7.69759	492857	7.88718	488756	7.46131	501629	7.8493	459816
	11.584	6911.2									19.371	8077.28			6.29422	368802	7.80284	470142	7.70741	460053	7.89701	479221	7.47122	439603	7.8591	446292
	11.598	7584.36									19.383	1859.96			6.29978	405323	7.81273	461780	7.71726	509049	7.90685	472241	7.48115	504647	7.86894	484434
	11.6	147836									19.385	3339.28			6.30402	435345	7.82256	469578	7.7271	439047	7.91665	487013	7.49104	512020	7.87877	480212
	11.6	19378.4									19.403	1413.73			6.30828	406075	7.83242	522787	7.73699	466376	7.92647	461919	7.50093	507292	7.88863	467135
	11.609	652.577									19.417	3022.53			6.31674	399866	7.84222	450376	7.74681	496554	7.93628	481036	7.51093	452772	7.89841	472192
	11.614	744.413									19.479	3517.51			6.32231	410175	7.85209	483811	7.75663	470884	7.94611	454816	7.52079	479539	7.90825	450300
	11.615	3243.28									19.511	3707.22			6.33084	429072	7.86193	461378	7.76654	505797	7.95595	478030	7.53066	486575	7.91805	482375
	11.63	1727									19.513	5709.18			6.3407	432942	7.87182	459370	7.77639	467358	7.96578	484109	7.54049	481600	7.92788	463664
	11.708	5042.52									19.514	2764.2			6.35066	402308	7.88171	450195	7.78623	465992	7.97561	480642	7.55035	456527	7.93774	459735
	11.71	1584.64									19.515	390275			6.36061	407326	7.89151	465735	7.79607	490849	7.98545	479201	7.56022	468845	7.94752	451447
	11.718	10329.5									19.517	2780.09			6.37051	431219	7.90138	475011	7.80587	461181	7.99531	485753	7.57006	480224	7.95734	469971
	11.72	3213.08									19.517	2240.37			6.38035	410972	7.91126	468865	7.81569	461002	8.00521	465959	7.57993	469944	7.96716	477402
	11.736	3834.72									19.519	36118.8			6.39028	413057	7.92109	455306	7.82554	440558	8.01501	479332	7.58979	461615	7.97703	459540
	11.764	1134.76									19.535	542.816			6.40003	390318	7.93094	455644	7.83549	450888	8.02482	463161	7.59966	467323	7.98683	441829
	11.785	14130.7									19.569	658728			6.40561	410382	7.94082	505016	7.8454	479155	8.03468	469623	7.60951	473475	7.99661	440726
	11.802	1495.31									19.569	346051			6.41405	426431	7.95064	468572	7.85526	472180	8.04447	499090	7.61935	452024	8.00645	454252
	11.923	2896.95									19.578	4431.35			6.42118	417756	7.96052	489732	7.86515	463283	8.05431	488296	7.6293	503378	8.01625	464190
	11.925	1021.78									19.583	373956			6.42825	382336	7.97039	482582	7.87501	492554	8.0641	468389	7.63917	495826	8.02609	463779
	11.93	7767.49									19.583	122976			6.43381	428212	7.98022	454829	7.88492	491416	8.07394	455759	7.64902	475956	8.03601	446559
	11.932	8828.71									19.594	1585.58			6.44227	370323	7.99004	493677	7.89479	511380	8.08378	505191	7.6589	470569	8.04581	488050
	11.932	1416.12									19.604	5800.58			6.44655	394626	7.99985	470315	7.90465	488739	8.09355	476112	7.66879	475579	8.05565	465943
	11.932	1236.89									19.644	1799.68			6.45082	402192	8.00968	493509	7.91454	438335	8.10336	478232	7.67862	479420	8.06551	477922
	11.948	4500.22									19.707	2456.08			6.45512	408125	8.01952	476832	7.92443	504460	8.11317	487988	7.6885	483957	8.07536	448991
	11.953	3833.2									19.721	18919.2			6.4607	427032	8.02932	432827	7.93438	495805	8.12298	484701	7.69835	492566	8.08516	444699
	11.956	1072.31									19.724	4364.81			6.4649	375457	8.03916	449022	7.94425	463347	8.13281	473756	7.70822	466687	8.09496	446893
	11.958	5206.94									19.732	1232.23			6.46917	444731	8.04899	453373	7.95412	456674	8.14261	488449	7.71806	478060	8.10478	501672
	11.968	1040.52									19.742	1758.44			6.47625	398088	8.05887	511579	7.96401	456912	8.1524	503149	7.72799	482264	8.11454	479342
	11.981	4927.87									19.789	777.399			6.48051	436356	8.06872	445293	7.97389	470707	8.16222	477504	7.73645	493874	8.12434	462143
	11.987	14138.9									19.814	3854.83			6.48605	410010	8.07857	450149	7.98378	494134	8.17211	515546	7.74628	477151	8.13417	427904
	12.003	3591.98									19.853	740.312			6.4959	399818	8.08841	470174	7.99365	471514	8.18191	487969	7.75611	478244	8.14398	449756
	12.014	4751.21									19.856	603.549			6.50577	413247	8.09823	459014	8.00352	459898	8.19173	502245	7.76594	467007	8.15377	475486
	12.046	2848.33									19.858	27958.5			6.51567	403550	8.10808	493984	8.01338	483477	8.20157	493660	7.77578	491852	8.16357	465111
	12.046	2464.84									19.889	5325.2			6.52555	422925	8.11788	440063	8.02325	455010	8.21137	522957	7.78561	469774	8.17335	495418
	12.059	4697.42									19.919	1524.99			6.53541	415253	8.12776	494982	8.03321	497770	8.22124	450900	7.79552	503642	8.18314	485043
	12.122	16399.3									19.94	1476.76			6.5453	408111	8.13767	463880	8.04309	464338	8.23108	516351	7.80538	474579	8.19296	496122
	12.123	1306.52									20.037	4109.33			6.55516	415672	8.14752	453501	8.05298	446749	8.2409	464917	7.81525	500610	8.20281	460390
	12.153	54317.2									20.043	6926.67			6.56498	435364	8.15738	441519	8.06284	494899	8.2507	498702	7.82512	454521	8.21267	457782
	12.157	4412.31									20.047	948.72			6.57483	402754	8.16722	538231	8.07273	490128	8.2605	482532	7.83501	475633	8.22244	494872
	12.167	1498.86									20.05	2678.7			6.58463	418661	8.17705	811099	8.08262	479014	8.27033	470656	7.84487	454430	8.23228	451481
	12.173	1296.86									20.086	1679.69			6.58892	439035	8.18687	1215451	8.09244	501489	8.28013	449748	7.85476	472483	8.24209	523780
	12.179	1367.04									20.138	1778.85			6.59316	398862	8.19674	1538332	8.10235	503780	8.28993	450006	7.86465	497478	8.25191	444513
	12.318	5938.49									20.17	4091.81			6.60025	401141	8.20654	1959044	8.11222	485242	8.29979	518691	7.87451	474632	8.26171	423226
	12.318	928.401									20.203	530.199			6.60445	367580	8.21638	2134928	8.12215	485618	8.3096	491309	7.88438	488893	8.27157	481596
	12.335	18012.5									20.292	5798.67			6.60867	389706	8.22617	2091869	8.13202	481826	8.31944	521284	7.89425	475252	8.2814	482952
	12.342	10551.4									20.3	3416.56			6.61289	412725	8.23605	1865783	8.14193	484416	8.32921	465510	7.90418	503287	8.2912	466818
	12.355	4657.68									20.313	3794.29			6.61711	403898	8.24587	1558717	8.15178	473757	8.33913	488285	7.91418	468429	8.30104	449757
	12.365	3319.7									20.315	14534.4			6.62136	393530	8.25574	1408074	8.16165	504602	8.34897	480985	7.92408	511691	8.3109	460606
	12.387	994.632									20.317	770.049			6.62691	414000	8.26555	1069814	8.17153	488754	8.35881	493842	7.93394	465763	8.32076	485034
	12.413	15718.1									20.353	2476.25			6.6311	391952	8.27505	820565	8.18139	452120	8.36862	494646	7.94381	468748	8.33056	477221
	12.415	3797.31									20.374	1453.41			6.63533	416837	8.28491	595015	8.19128	546507	8.3785	494692	7.95367	478122	8.34035	480089
	12.428	3950.84									20.38	1478.67			6.63958	424564	8.29471	479761	8.20119	482960	8.38833	512562	7.96354	470657	8.35019	488815
	12.46	1496.15									20.406	5926.91			6.64667	369726	8.30454	462965	8.21106	458929	8.39814	503339	7.9734	455810	8.36007	489208
	12.468	605.405									20.481	2357.35			6.65388	421875	8.31438	466500	8.22093	451095	8.40799	496059	7.98331	490729	8.36993	469866
	12.469	3821.23									20.494	684.342			6.6594	397903	8.32421	461366	8.23079	482045	8.41779	501658	7.99316	479114	8.37975	485742
	12.52	4159.85									20.555	7086.26			6.66928	413202	8.33407	465796	8.23794	473304	8.4276	491363	8.00298	483623	8.38957	486035
	12.552	6045.6									20.559	2934.73			6.6792	394412	8.34387	475820	8.24784	436918	8.43743	481426	8.01284	497863	8.39941	510459
	12.556	189309									20.56	3987.34			6.68909	438725	8.35371	474548	8.25775	480409	8.44723	497296	8.02274	501400	8.40923	448148
	12.558	2546.03									20.561	4200.04			6.69894	402085	8.36354	495274	8.26772	494108	8.45706	510733	8.0326	476058	8.41906	473616
	12.561	17063.3									20.567	13381.4			6.70881	397532	8.37337	467793	8.27768	499329	8.46686	484162	8.04247	463324	8.42888	492410
	12.566	5637.75									20.57	2365.26			6.71864	403986	8.3832	494897	8.28757	490527	8.47666	477750	8.05233	509934	8.43873	482050
	12.567	11275.4									20.572	5762.15			6.72573	413028	8.39301	477524	8.29752	497412	8.48645	485840	8.06227	511661	8.44855	482462
	12.572	4135.56									20.575	16996.3			6.72996	407099	8.40283	473262	8.30741	471905	8.49628	482037	8.07217	464207	8.45839	468124
	12.575	2295.66									20.575	6918.4			6.73982	402002	8.41268	470696	8.31732	473473	8.50618	518898	8.08207	467380	8.46823	492565
	12.579	2976.69									20.575	4595.63			6.74538	432756	8.42247	495132	8.32717	501871	8.51603	487121	8.09195	523510	8.4781	484554
	12.604	10791.7									20.575	4452.5			6.74963	433199	8.43234	462490	8.33706	487062	8.52591	492366	8.1018	502595	8.48793	442465
	12.623	7712.27									20.576	1.18839e+06			6.75517	417670	8.44217	477194	8.34691	481430	8.53574	533423	8.11164	471008	8.49774	470442
	12.683	4345.02									20.576	111268			6.75944	406790	8.452	486110	8.35677	492704	8.54552	500449	8.12151	476268	8.50756	460194
	12.704	1660.93									20.579	8505.43			6.76369	426897	8.46184	493734	8.36672	514991	8.55538	497256	8.13137	507099	8.51741	484153
	12.708	8813.18									20.581	8643.09			6.76926	399847	8.47173	454622	8.37664	529152	8.56522	468938	8.14122	470542	8.5272	470072
	12.717	3006.41									20.581	2456.77			6.77353	418064	8.48157	477590	8.38652	493458	8.57509	497072	8.15108	485821	8.53706	450269
	12.733	1441.85									20.583	1631.05			6.77909	390997	8.4914	481629	8.39641	506500	8.58492	480394	8.16093	475120	8.54683	467440
	12.737	1714.1									20.599	3999.22			6.78462	426778	8.50124	510680	8.40624	508052	8.59478	442718	8.1708	496077	8.55665	506929
	12.747	3919.59									20.619	12711.4			6.78894	428665	8.51104	480971	8.41608	469932	8.60459	504869	8.1807	490493	8.56643	487838
	12.76	16812.2									20.624	74235.5			6.79446	415046	8.52089	509559	8.42597	520059	8.61439	498325	8.1906	469100	8.57629	641135
	12.764	5635.92									20.627	4567.8			6.7987	374040	8.53073	480026	8.43586	521546	8.62422	466716	8.20049	492135	8.58608	812810
	12.767	3168.46									20.628	2046.14			6.80582	393005	8.54063	508558	8.44569	509155	8.63402	481898	8.21035	468932	8.59583	960122
	12.771	2488.46									20.63	4136.75			6.8129	417808	8.5505	482301	8.45556	504821	8.64387	491863	8.22021	492792	8.60559	1134298
	12.78	570.539									20.655	631.425			6.81844	392450	8.56039	471580	8.46546	481252	8.65365	495074	8.23006	474560	8.61534	1353073
	12.808	2434.21									20.715	1089.46			6.8283	419018	8.57026	458449	8.47532	463475	8.66348	506792	8.23993	476729	8.62516	1254675
	12.83	5065.21									20.754	775.638			6.83817	443303	8.5801	464718	8.48516	478950	8.67329	486989	8.2498	486640	8.63491	1367344
	12.831	2683.01									20.765	2069.57			6.84801	404616	8.58993	439155	8.49503	468059	8.68309	479641	8.2597	515444	8.64462	1173902
	12.834	15408.3									20.775	1285.13			6.85788	441014	8.59979	511568	8.5049	509389	8.69289	449909	8.26959	494794	8.65434	1441597
	12.846	8222.56									20.836	1385.2			6.8677	403784	8.60957	460684	8.51477	498360	8.70269	475295	8.27946	482783	8.66405	2573639
	12.866	22736.8									20.837	629.728			6.87749	398889	8.61946	499033	8.5246	489577	8.71251	497337	8.28937	512731	8.67372	3953251
	12.868	39357.6									20.859	740.075			6.88457	378078	8.62928	477263	8.53454	449732	8.72242	492372	8.29928	503535	8.68332	6321315
	12.874	8092.66									20.888	14421.7			6.8917	406708	8.63356	445741	8.54443	475028	8.7322	471528	8.30917	526023	8.69285	7755605
	12.883	54595.1									20.892	613.307			6.89593	410696	8.64069	467036	8.55427	482347	8.74202	477820	8.31906	529170	8.70234	9083754
	12.885	5062.8									20.903	6278.96			6.9001	423705	8.65053	483991	8.5641	507240	8.75182	478303	8.329	476303	8.71189	8676967
	12.892	2466.13									20.91	2711.37			6.90437	405844	8.66039	475867	8.574	495921	8.76162	463568	8.33886	495952	8.72135	7642089
	12.909	971218									20.926	837.832			6.91147	436041	8.67023	436858	8.58384	508663	8.77152	452367	8.34873	487155	8.73084	5853017
	12.909	798052									20.958	655.26			6.91569	403751	8.6801	464516	8.59366	503359	8.78132	487270	8.35862	499788	8.74038	4608916
	12.913	3502.41									20.977	4148.85			6.92416	417650	8.68993	483900	8.6008	515932	8.79115	509562	8.3685	511510	8.74993	3527106
	12.922	13088.2									21.03	1742.47			6.92839	383554	8.69976	485282	8.6106	500009	8.80095	503965	8.3784	465664	8.75954	2002980
	12.946	24572.3									21.06	1181.14			6.93686	394035	8.70961	485709	8.6204	510034	8.81078	464586	8.38825	515760	8.76938	1568542
	12.946	13077.4									21.064	1945.65			6.94673	398686	8.71956	460057	8.63026	494612	8.82057	513613	8.39812	485892	8.77915	1128560
	12.949	3284.48									21.135	1824.61			6.95657	433464	8.7294	460085	8.64009	522719	8.83038	495193	8.40799	506968	8.78892	899111
	12.952	1203.07									21.14	1308.26			6.96639	395028	8.7393	467469	8.64997	485774	8.84021	486509	8.41786	504343	8.79873	729384
	12.964	3780.62									21.178	3556.25			6.97628	421651	8.74914	459406	8.65983	490128	8.85006	482460	8.42783	488837	8.80851	569723
	12.976	1709.86									21.187	2846.72			6.9861	416844	8.75899	478917	8.66969	500484	8.85988	520136	8.43769	493452	8.81827	477979
	12.978	1186.19									21.187	2390.3			6.99599	416855	8.7688	509541	8.67953	488525	8.8697	486787	8.44756	552429	8.82671	451112
	13.006	9885.5									21.189	116309			7.00581	412701	8.77858	501931	8.68938	473728	8.87952	484173	8.45752	477512	8.83658	513643
	13.01	18438									21.192	20142			7.01563	442030	8.78566	459763	8.69923	469716	8.88937	486104	8.46743	471082	8.8464	488343
	13.019	12481.5									21.192	4038.57			7.02547	415298	8.78989	491328	8.70905	502643	8.89921	510360	8.47732	520962	8.8562	466420
	13.061	14395.7									21.194	798.374			7.03105	419988	8.79972	470729	8.71893	478002	8.90908	449410	8.48724	484396	8.86604	481458
	13.062	995900									21.195	9430.33			7.03815	433263	8.80956	503043	8.72877	491739	8.91901	477623	8.49714	516934	8.87587	481147
	13.062	387855									21.195	4148.62			7.04368	438352	8.81939	476198	8.73864	477580	8.92881	487019	8.50701	498111	8.88568	493704
	13.063	41285.1									21.2	2234.2			7.04793	421883	8.82922	459680	8.74851	428897	8.93871	471289	8.51692	479069	8.89551	479773
	13.064	28138.9									21.205	8526.75			7.05775	415199	8.83916	492896	8.75835	498531	8.94855	491180	8.52683	507624	8.90532	497827
	13.093	2606.97									21.237	406.875			7.0633	301090	8.84901	489043	8.76821	504213	8.95839	489361	8.53669	488386	8.91514	476751
	13.153	2.5862e+06									21.258	764.522			7.07054	373071	8.85885	529284	8.77808	515459	8.96825	489905	8.54656	473085	8.92497	502388
	13.153	582105									21.315	1930.88			7.07765	389991	8.86869	490067	8.78792	512078	8.9781	491846	8.55639	480683	8.93484	478734
	13.153	39481.9									21.322	4906.85			7.08323	414698	8.87856	462958	8.79785	480533	8.98792	511533	8.56625	463207	8.94466	475433
	13.154	24398									21.371	58861.9			7.08745	402398	8.88839	464362	8.80769	484326	8.99774	496746	8.57612	496522	8.95446	472743
	13.197	12122.8									21.371	17049.1			7.09175	405083	8.89822	491467	8.81755	483570	9.00757	514330	8.58599	492610	8.96428	493309
	13.24	4353.89									21.372	247390			7.09885	425942	8.90807	480456	8.82742	499894	9.01739	491123	8.59592	465758	8.9741	481779
	13.257	4050.3									21.388	2297.74			7.10594	436582	8.91794	574778	8.83731	503924	9.02723	505654	8.60579	496817	8.98395	471713
	13.262	6498.56									21.416	5484.52			7.11581	427376	8.92775	587594	8.84716	355466	9.03704	482203	8.61571	498820	8.99371	490374
	13.263	27180.6									21.419	3172.53			7.12566	398896	8.93762	579588	8.85715	469095	9.0469	497350	8.62561	460238	9.00357	462225
	13.305	10108.9									21.436	7767.96			7.13549	414640	8.94742	550298	8.86709	493576	9.0567	497383	8.63549	494178	9.01341	480156
	13.319	5701.29									21.445	2415.98			7.14534	441410	8.95588	526558	8.87703	505192	9.06654	519115	8.64533	494985	9.02321	503316
	13.365	937.445									21.477	8582.12			7.15518	420145	8.96571	488407	8.88695	507156	9.07637	470597	8.65515	478795	9.033	491393
	13.372	37241									21.484	6875.72			7.16506	432338	8.97553	497064	8.89679	503464	9.08619	509519	8.665	485979	9.0428	468224
	13.376	696.012									21.488	2339.57			7.17488	448391	8.98535	463818	8.90666	505524	9.09604	500862	8.67482	480112	9.05259	461982
	13.381	2252.81									21.492	463.482			7.17911	416277	8.99522	497352	8.91518	518815	9.10592	493466	8.68467	490724	9.06241	481679
	13.383	4801.48									21.546	3030.91			7.18889	451747	9.00513	492047	8.92503	502775	9.11574	469197	8.6946	489234	9.07219	462187
	13.388	2279.58									21.554	1667.56			7.19596	413640	9.015	497136	8.93488	513029	9.12556	467327	8.70445	481042	9.08194	473324
	13.397	16095.9									21.556	3918.35			7.20149	402335	9.02485	472182	8.94474	495795	9.13531	507389	8.71429	506701	9.09181	474766
	13.398	5483.19									21.586	3914.03			7.20856	433936	9.03468	460024	8.95457	526048	9.14513	494817	8.72419	460514	9.10159	463392
	13.401	2635.54									21.589	4154.66			7.21833	435764	9.04451	482556	8.96442	495484	9.15492	509369	8.73405	457886	9.11137	476509
	13.402	12519.9									21.594	89791.9			7.22263	442167	9.05435	482068	8.97428	481209	9.16474	500694	8.74388	480116	9.12107	501442
	13.43	2433.19									21.621	2595.42			7.22683	457012	9.06418	476664	8.98425	499537	9.17454	510919	8.75375	493473	9.13085	480406
	13.445	2130.82									21.625	2404.81			7.23102	449353	9.07401	497992	8.9941	495313	9.18432	504433	8.76367	477741	9.14061	469637
	13.516	2277.34									21.703	13928.9			7.23656	444506	9.08386	497376	9.00398	504942	9.19413	482954	8.77355	483523	9.15037	500374
	13.551	2712.97									21.716	595.855			7.24209	413383	9.0937	496416	9.01388	515695	9.204	479370	8.78345	483664	9.16021	430805
	13.553	7537.11									21.755	4494.58			7.24762	461869	9.10358	473785	9.02385	469972	9.2138	463860	8.79332	487615	9.16867	472844
	13.554	14096.2									21.755	2988			7.25603	430049	9.11343	491730	9.03378	494193	9.22364	505448	8.80324	462057	9.17847	465160
	13.583	2637.92									21.759	4182.52			7.26314	443402	9.12326	459647	9.04368	533690	9.23345	479520	8.80881	517159	9.18823	491862
	13.584	2467.7									21.76	3402.7			7.27298	414735	9.13038	491128	9.05355	516611	9.24327	507455	8.8187	533430	9.19805	487358
	13.588	1026.78									21.76	1892.37			7.28282	429945	9.1402	485869	9.06344	520270	9.2531	464766	8.82875	498997	9.20784	453745
	13.6	18710.4									21.761	25349.5			7.29266	445770	9.14732	502275	9.07331	481078	9.26296	489597	8.83864	527929	9.21759	617486
	13.613	5353.6									21.763	284530			7.30253	432817	9.15717	457135	9.08321	502879	9.27283	502467	8.84855	493254	9.22734	994618
	13.62	2101.48									21.765	2714.43			7.31235	409213	9.16701	475221	9.09303	485562	9.28266	466251	8.85846	363257	9.2372	1403336
	13.623	6371.69									21.766	3024.14			7.32222	392917	9.17686	467728	9.10288	491021	9.29243	493649	8.86846	485262	9.24698	1969568
	13.629	37270.2									21.768	1465.64			7.33205	437706	9.1867	441484	9.11274	507719	9.30226	536994	8.87837	456492	9.25676	2741720
	13.629	9720.26									21.772	2216.89			7.34189	393274	9.19655	482171	9.12258	518517	9.31206	457368	8.88825	528230	9.26651	3207825
	13.646	2870.35									21.776	9036.63			7.35173	421662	9.20641	473926	9.13245	502718	9.32189	505332	8.89811	541474	9.27623	3694671
	13.653	5598.95									21.812	5760.74			7.36155	426949	9.21628	497214	9.14228	511489	9.33173	444193	8.90803	553450	9.28598	3997299
	13.7	1689.67									21.825	4043.36			7.37135	422442	9.22614	464444	9.15214	548478	9.34158	492668	8.91788	555065	9.29571	4122423
	13.706	11949.9									21.853	2422.26			7.37845	429215	9.23594	476230	9.16198	466995	9.3514	467752	8.92783	506782	9.30547	3770294
	13.713	19982.9									21.869	14075.4			7.38551	411818	9.24577	675761	9.17183	294246	9.36122	491685	8.93772	510264	9.31522	3421100
	13.727	10215.7									21.872	5097.69			7.38975	413563	9.25557	1043465	9.18184	468452	9.37109	492216	8.94761	523150	9.32487	3057392
	13.735	10836									21.942	12800.1			7.394	391877	9.26537	1568746	9.19169	475102	9.38091	484908	8.95748	525458	9.33465	2376454
	13.764	2385.29									21.975	6229.05			7.40108	425362	9.27528	1883884	9.20154	521427	9.39071	495653	8.96737	537207	9.34446	1865211
	13.768	4481.8									21.986	3578.26			7.40657	386972	9.28507	2500408	9.21138	515292	9.40055	507740	8.97726	489366	9.35416	1373595
	13.768	1339.99									22.051	584.283			7.41208	357718	9.29487	2848724	9.21984	514240	9.41035	504469	8.98716	507025	9.36255	1218923
	13.769	2117.08									22.052	606.694			7.41755	380843	9.30465	2969317	9.22969	517322	9.42022	508940	8.99708	522969	9.37225	847840
	13.771	11042.5									22.063	27119.5			7.42302	401058	9.31443	2877115	9.23955	526254	9.43001	498022	9.0069	520033	9.38202	932545
	13.774	10281.6									22.067	910.851			7.43277	380078	9.32421	2710386	9.2494	497706	9.43988	523874	9.0168	497800	9.39179	1508273
	13.778	10850.3									22.083	608.431			7.43699	396460	9.33399	2613130	9.25924	540859	9.44968	486193	9.02672	512493	9.40158	2426686
	13.784	3383.53									22.084	24917.8			7.44398	396507	9.34377	2120647	9.26911	499805	9.45952	511331	9.03661	488937	9.41133	3494028
	13.802	4630.64									22.099	764.205			7.45371	384805	9.35356	1666665	9.27896	505283	9.46936	500054	9.04647	548631	9.42109	4453999
	13.814	2614.1									22.108	4879.62			7.46344	411510	9.36337	1327260	9.2888	535375	9.47924	480586	9.05634	526098	9.43083	5887138
	13.83	727.26									22.11	6407.5			7.47319	381623	9.37321	1013942	9.29869	495729	9.48904	489624	9.06618	535681	9.44053	6723536
	13.887	3292.59									22.15	1821.05			7.48295	403600	9.38297	689038	9.3086	534994	9.49886	509270	9.0761	506073	9.45025	7419380
	13.927	1299.87									22.157	1507.25			7.49273	366018	9.3928	635419	9.31846	520216	9.50863	475747	9.08592	487866	9.46	7721154
	13.956	1451.99									22.177	976.013			7.50246	380535	9.40263	1186581	9.32831	517482	9.51842	497792	9.0944	475795	9.46975	7667324
	13.975	1109.04									22.251	996.524			7.51224	354003	9.41243	2036080	9.33793	529778	9.52824	528541	9.10427	526938	9.47943	7000123
	13.987	6467.08									22.289	864.598			7.52198	412818	9.42226	3400681	9.3478	476090	9.53812	492888	9.11412	537253	9.48904	7300832
	14.012	5605.33									22.291	2574.82			7.53171	368822	9.432	5381681	9.35767	542442	9.54795	498469	9.12398	505768	9.49859	7603490
	14.062	2185.94									22.296	1515.15			7.5415	393724	9.44176	8195525	9.36759	502712	9.55772	483466	9.13385	537215	9.50822	7392455
	14.105	1542.27									22.303	3609.87			7.5512	401984	9.45149	10734535	9.37747	509644	9.56749	492950	9.14369	526480	9.51779	6700228
	14.106	5275.36									22.306	3549.37			7.5567	425542	9.46119	12880903	9.38734	480843	9.57728	622985	9.15358	484957	9.52744	5490191
	14.152	1368.47									22.307	259282			7.56368	382243	9.4709	13939963	9.39726	532450	9.58712	625370	9.16343	497199	9.5369	4533221
	14.166	7400.3									22.308	741479			7.56785	390105	9.48052	16628880	9.40709	518192	9.59692	647562	9.1733	472360	9.54659	3453250
	14.167	1554.1									22.327	2560.63			7.57207	380279	9.49009	16939260	9.41693	546437	9.60675	572130	9.1831	505870	9.55628	2624621
	14.174	11944.3									22.342	499.522			7.5776	416682	9.49412	17062978	9.42675	526600	9.61655	508167	9.19298	516423	9.56602	1753278
	14.19	3334.8									22.35	373806			7.58177	403012	9.50378	17255338	9.43386	489070	9.62635	518787	9.20289	525280	9.57566	1327340
	14.255	1148.23									22.351	88836.9			7.58598	450540	9.5134	15556339	9.44369	541496	9.63616	533669	9.21273	534951	9.58542	1026779
	14.288	866.057									22.39	511.869			7.59438	410842	9.52303	12720306	9.45221	494192	9.64601	540108	9.22262	504643	9.59519	893371
	14.291	1914.3									22.392	5402.51			7.59865	438414	9.53253	10891741	9.4621	498754	9.65583	499755	9.23249	474084	9.60495	827206
	14.304	1536.93									22.486	3458.19			7.60841	445256	9.54219	8965175	9.47199	500014	9.66563	556315	9.24238	511102	9.6147	806996
	14.308	1761.46									22.487	4791.93			7.61823	448041	9.5518	6859178	9.48186	477420	9.67548	519450	9.25224	495286	9.62448	737978
	14.312	7954.1									22.493	4772.08			7.62814	432004	9.5602	5663600	9.49168	516568	9.68528	503557	9.26216	508148	9.63424	676762
	14.33	1054.1									22.516	3320.26			7.63798	454638	9.56966	4180894	9.5016	482692	9.69512	498610	9.27206	512482	9.64402	620703
	14.334	3352.64									22.517	1963.32			7.64781	424269	9.57931	3140235	9.51146	497400	9.70501	496489	9.28196	485832	9.65382	531116
	14.338	9989.45									22.525	1358.93			7.65766	418345	9.58909	2748042	9.52134	502819	9.71483	471388	9.29184	500597	9.66362	514417
	14.34	22139.4									22.527	833.179			7.66747	426786	9.59877	2058925	9.53121	505951	9.72685	510675	9.30176	495569	9.67342	493357
	14.347	26104.7									22.53	394.469			7.6773	414746	9.6072	1726691	9.54106	494826	9.73422	488664	9.31162	488625	9.68319	524767
	14.349	87742.6									22.543	894.992			7.68721	437769	9.61702	1458227	9.55093	526547	9.74425	496123	9.32149	487160	9.69296	511151
	14.361	9219.11									22.556	20734.5			7.69698	422319	9.62682	1184922	9.5608	509114	9.75422	495142	9.33133	477450	9.70288	527735
	14.372	4996.34									22.575	1107.7			7.70543	445091	9.63665	961224	9.57065	516382	9.76417	486950	9.34124	544872	9.71255	481762
	14.375	31684									22.587	1189.95			7.70964	431335	9.64644	781924	9.5805	527661	9.77411	477668	9.35109	502856	9.72237	515424
	14.376	1859.4									22.607	2138.3			7.71514	444568	9.65628	677428	9.59036	537909	9.78405	509733	9.36096	473613	9.73216	513528
	14.381	5005.18									22.633	1147.85			7.71937	444216	9.6661	535790	9.6003	556476	9.7941	490889	9.37086	496740	9.74201	494186
	14.384	6291.6									22.707	12111			7.72914	445389	9.67595	520930	9.61019	554626	9.80411	493061	9.38075	507164	9.75182	492963
	14.389	4507.67									22.716	41615.3			7.73338	444492	9.68579	468506	9.62001	508208	9.81414	510612	9.39063	524925	9.76157	513819
	14.391	3708.38									22.722	3.8477e+06			7.73887	417187	9.69562	470042	9.62999	504882	9.82415	508142	9.40055	529378	9.77245	487678
	14.394	4837.23									22.726	3812.26			7.74594	445365	9.7055	434498	9.63986	519946	9.83421	497755	9.41044	504662	9.77818	467903
	14.413	21129									22.727	54181.4			7.75019	413287	9.71538	481881	9.64972	509068	9.84416	483138	9.42037	518668	9.78811	459349
	14.415	3973.14									22.728	176341			7.76003	413438	9.72523	493080	9.65958	504303	9.85414	522210	9.43026	489397	9.79807	473139
	14.42	1310.95									22.729	14985.6			7.76983	412345	9.7351	491853	9.66949	495400	9.86408	512535	9.44015	489804	9.80798	487558
	14.425	2586.54									22.808	1535.86			7.77967	459220	9.74489	488288	9.67936	509739	9.87404	506347	9.45006	521066	9.81794	497344
	14.433	16590.6									22.837	2131.27			7.78953	425948	9.75473	492319	9.68921	524843	9.88401	530858	9.45992	478037	9.82788	505133
	14.437	3565.42									22.854	10852.9			7.7994	423479	9.76453	493800	9.69635	519834	9.89394	530658	9.46981	505220	9.83783	723769
	14.44	35667.6									22.925	249.694			7.80925	415830	9.77446	461274	9.70622	517007	9.90388	492487	9.47969	491906	9.84774	1027155
	14.444	4697.29									22.934	1922.09			7.81907	410068	9.78429	533064	9.71608	502269	9.91386	399317	9.48955	473773	9.85762	1247226
	14.445	4135.51									22.935	1067.47			7.82894	430774	9.79277	509406	9.72598	512172	9.92394	466166	9.49948	478048	9.86749	1500495
	14.446	3816.31									22.937	2452.89			7.83874	425597	9.80261	469694	9.73585	496034	9.93396	530576	9.50935	521862	9.87738	1551170
	14.447	8160.93									22.947	3259.01			7.84857	413155	9.81248	516120	9.74576	522780	9.94404	532211	9.51922	479401	9.88728	1339246
	14.465	1.83267e+06									22.966	909.658			7.85838	427572	9.82232	471820	9.75565	509036	9.95287	487100	9.52921	418633	9.89717	1240038
	14.531	5633.69									22.983	26798.5			7.86682	433960	9.8321	503481	9.76551	532392	9.96175	542038	9.53919	520473	9.90711	992631
	14.551	159453									22.983	1357.72			7.87523	420448	9.84196	484188	9.77539	507661	9.9718	523941	9.54905	524530	9.91709	896723
	14.571	5188.44									22.998	28020.5			7.88367	412799	9.85181	483333	9.78529	502528	9.98166	513548	9.55894	495248	9.92684	609686
	14.575	4584.24									23.019	1420.61			7.88918	459020	9.86164	493135	9.79518	520707	9.9916	545761	9.56877	532895	9.93693	492791
	14.577	2566.16									23.049	31472			7.8934	429110	9.87155	500014	9.80507	514937	10.0015	539762	9.57597	518694	9.94694	465445
	14.597	4500.81									23.089	1312.25			7.89759	417281	9.88136	486206	9.81494	502685	10.0113	507202	9.58592	533242	9.95698	519436
	14.599	4214.02									23.142	524.665			7.90179	423427	9.89114	496184	9.8248	539988	10.0212	495024	9.59585	542632	9.96703	513016
	14.609	27859.2									23.169	27365.7			7.9102	416319	9.90098	512178	9.83038	521797	10.031	527153	9.60575	493957	9.97584	520683
	14.62	743.004									23.179	6391.13			7.91569	403873	9.91078	499702	9.84027	467795	10.0409	542790	9.61565	520603	9.98471	476018
	14.642	6383.77									23.243	2309.37			7.92416	448608	9.91925	482788	9.85012	501526	10.0507	505872	9.62561	486240	9.99467	492911
	14.657	3448.39									23.251	4044.44			7.93262	441322	9.92908	466835	9.86002	504796	10.0605	500367	9.6355	511059	10.0045	496195
	14.698	1518.93									23.284	2117.14			7.94243	421484	9.93901	494240	9.86995	497869	10.0704	530927	9.64536	524324	10.0144	495432
	14.704	17956.3									23.301	4250.48			7.95233	452979	9.94883	500777	9.87982	517332	10.0802	509318	9.65528	554920	10.0242	462712
	14.711	23220									23.317	906.192			7.96218	419583	9.95867	525251	9.88967	493466	10.09	506466	9.66515	525930	10.0341	520160
	14.724	14334.8									23.319	1605.86			7.9721	440217	9.96851	496842	9.89955	508781	10.0998	559265	9.67501	535499	10.044	472111
	14.732	9833.11									23.371	1996.61			7.98193	421093	9.9784	486286	9.90942	512615	10.1096	527642	9.68492	547018	10.0538	506364
	14.735	1176.98									23.395	3447.67			7.99178	449331	9.98822	469409	9.91929	525858	10.1194	480559	9.69488	522515	10.0636	501067
	14.759	2689.83									23.408	813.198			8.0016	433866	9.99803	466934	9.92912	512107	10.1293	523019	9.70475	511936	10.0734	495978
	14.794	1354.6									23.425	1125.17			8.01144	443416	10.0078	471749	9.93902	509126	10.1392	527534	9.71461	515147	10.0832	509069
	14.805	9623.61									23.427	4773.52			8.01857	422392	10.0177	526069	9.94889	494283	10.1491	518323	9.72451	462741	10.093	480145
	14.84	854.82									23.439	2123.49			8.02833	460235	10.0288	478263	9.95875	513117	10.1589	498890	9.73441	545234	10.1029	507508
	14.871	3159.82									23.466	1742.92			8.03253	469021	10.0388	492574	9.96862	536418	10.1688	497656	9.74423	497381	10.1127	518630
	14.89	10957.8									23.51	2337.22			8.03678	440718	10.0488	490024	9.97845	490687	10.1786	489044	9.75271	517962	10.1225	505522
	14.93	4783.35									23.512	2604.25			8.04659	442432	10.0587	532397	9.98832	476288	10.1884	503045	9.7626	512572	10.1323	501450
	14.945	2718.47									23.596	825.423			8.05369	438554	10.0687	521525	9.99815	517659	10.1983	533556	9.77247	523705	10.1422	489272
	14.954	17154.2									23.634	562.851			8.06349	483902	10.0787	469278	10.0037	502258	10.2081	552170	9.78238	490517	10.152	503197
	14.961	3853.66									23.644	2056.06			8.0706	442435	10.0886	482588	10.0136	522141	10.2179	522002	9.79227	519867	10.1618	506639
	14.966	1260.2									23.646	3826.77			8.07772	449829	10.0985	502150	10.0235	505906	10.2277	525885	9.80213	507451	10.1717	508796
	15.038	4189.99									23.649	22837			8.08756	441942	10.1084	451296	10.0334	488804	10.2375	496967	9.812	523364	10.1815	505616
	15.073	32540.9									23.65	10120.4			8.09742	451426	10.1156	497042	10.0433	510792	10.2473	499527	9.82051	511466	10.1913	525056
	15.075	1387.57									23.663	4097.9			8.1059	454817	10.1241	501393	10.0532	496462	10.2571	498003	9.83044	522427	10.2011	494739
	15.092	6609.97									23.674	2858.76			8.11577	428148	10.1296	525746	10.0631	516878	10.267	496952	9.84029	516490	10.211	500600
	15.099	3777.59									23.677	3934.65			8.12559	431026	10.1396	491388	10.0729	526918	10.2768	503240	9.8502	508027	10.2208	476410
	15.102	13692.3									23.68	929.36			8.13546	435886	10.1495	503603	10.0828	492743	10.2866	504576	9.86009	543451	10.2306	517072
	15.122	2324.54									23.691	5557.33			8.14528	436876	10.1595	512346	10.0927	519276	10.2964	476898	9.87	503465	10.2404	511726
	15.139	6420.08									23.691	3070.71			8.15508	456216	10.1695	479982	10.1025	508934	10.3062	539067	9.87987	484249	10.2502	473972
	15.144	1294.41									23.692	1152.86			8.16219	444245	10.1796	486205	10.1124	520203	10.316	490944	9.88976	511035	10.26	506958
	15.153	7279.13									23.706	173022			8.16775	441811	10.1897	515180	10.1223	494869	10.3259	496521	9.89962	511579	10.2699	476757
	15.154	3704.16									23.707	22427.8			8.17621	440136	10.1997	540585	10.1308	513220	10.3357	501869	9.90517	508514	10.2797	503025
	15.179	1707.53									23.709	21828.5			8.18603	436377	10.2098	510728	10.1406	531940	10.3455	500541	9.91504	521618	10.2895	518984
	15.183	2629.66									23.721	6721.95			8.19583	427187	10.2199	504901	10.1505	513362	10.3553	527014	9.92491	496620	10.2993	514399
	15.198	2042.28									23.752	7712.2			8.20292	424558	10.2287	485424	10.1603	492086	10.3652	504838	9.9348	526836	10.3091	502833
	15.212	1995.51									23.754	939.39			8.20844	401566	10.2376	513571	10.1646	498100	10.375	490320	9.94467	551145	10.3189	499900
	15.22	46032.6									23.763	2210.25			8.21265	423518	10.2464	524699	10.1744	543818	10.3848	523236	9.9546	495456	10.3287	598356
	15.226	6780.01									23.765	3527.38			8.21683	442725	10.2552	496544	10.18	499292	10.3946	497845	9.96451	504262	10.3385	796495
	15.251	5883.66									23.767	3879.55			8.22105	427881	10.2651	486749	10.1898	478833	10.4044	519859	9.97446	539297	10.3483	953066
	15.255	7610.35									23.789	4561.86			8.22529	434798	10.275	519696	10.1953	510368	10.4142	363772	9.98433	524034	10.3581	1070852
	15.261	8628.58									23.827	2364.81			8.23372	439619	10.2849	499529	10.2052	513454	10.4241	480368	9.99424	529771	10.3679	1164299
	15.262	8561.91									23.836	2453.99			8.23924	425791	10.2947	518340	10.2151	502318	10.434	521059	10.0041	524565	10.3776	1300690
	15.263	36489.7									23.88	2216.42			8.24907	448068	10.3045	513721	10.225	522855	10.4438	534965	10.014	506628	10.3874	1101417
	15.263	11616.2									23.893	2427.33			8.25892	442001	10.3144	463297	10.2348	512608	10.4536	559064	10.0239	504321	10.3972	1102350
	15.264	1965.08									23.9	2747.86			8.26875	437666	10.3243	535737	10.2447	486324	10.4635	516206	10.0337	505248	10.4069	1022693
	15.269	3887.76									23.974	1191.63			8.27868	453772	10.3341	502371	10.2545	549902	10.4733	542716	10.0436	513111	10.4167	795095
	15.29	5748.94									23.983	12515.9			8.2885	425503	10.344	566629	10.2643	528492	10.4831	530973	10.0508	496998	10.4265	665243
	15.298	2450.7									23.984	3615.5			8.29838	525281	10.3538	514762	10.2742	520546	10.4929	501349	10.0606	509103	10.4364	524209
	15.311	7318.9									24.023	14775.7			8.30821	739470	10.3637	495556	10.2841	494337	10.5028	541239	10.0705	508168	10.4462	507681
	15.315	24615.4									24.037	5805.13			8.31805	1187459	10.3736	488062	10.2939	506249	10.5126	504305	10.0804	549363	10.456	522812
	15.375	11231									24.048	19750.1			8.32785	1457432	10.3834	494313	10.3037	509490	10.5225	529973	10.0903	534342	10.4658	498706
	15.389	70858.6									24.05	2166.76			8.33494	1600651	10.3932	476764	10.3136	505536	10.5323	529905	10.1001	521816	10.4756	520656
	15.396	25632.6									24.061	8360.94			8.34198	1795617	10.4032	506137	10.3234	499032	10.5421	520004	10.11	518989	10.4854	476549
	15.401	23738.4									24.104	940.296			8.35178	1864646	10.413	500368	10.3367	510886	10.5519	538583	10.1199	513708	10.4952	531554
	15.403	34582.5									24.105	5824.19			8.35605	1944554	10.4228	496426	10.3424	530107	10.5618	509106	10.1297	522474	10.505	514446
	15.404	12356.1									24.128	1545.07			8.36025	1911690	10.4327	533446	10.3524	515979	10.5717	519423	10.1396	503021	10.5148	507509
	15.405	24926.8									24.137	624.699			8.36729	1708736	10.4425	487894	10.3623	525074	10.5815	531349	10.1495	521432	10.5246	516611
	15.408	49662.1									24.166	1277.37			8.37151	1657461	10.4523	529224	10.3723	537666	10.5913	522428	10.1594	532250	10.5345	518856
	15.409	110841									24.169	8665.63			8.37994	1476099	10.4621	507831	10.3822	537219	10.6011	533334	10.1693	506846	10.5443	464253
	15.409	46165.8									24.169	1374.64			8.38838	1296200	10.472	519283	10.3922	485719	10.611	515925	10.1791	523211	10.5541	525320
	15.41	84024.9									24.189	3725.54			8.39811	993081	10.4818	508933	10.4022	526222	10.6209	521324	10.189	511492	10.5639	498459
	15.411	4.08706e+06									24.189	1115.37			8.40785	722796	10.4916	486929	10.4123	525333	10.6307	528611	10.1988	507893	10.5737	503490
	15.411	247720									24.2	1781.13			8.41771	578286	10.5015	539469	10.4223	491482	10.6405	510161	10.2059	492252	10.5835	538969
	15.411	79834.8									24.211	2944.05			8.42762	435363	10.5113	497741	10.4324	512824	10.6503	516850	10.213	514990	10.5933	514004
	15.411	52704.2									24.235	407.448			8.43754	460063	10.5211	490483	10.4424	504032	10.6602	531814	10.2229	504196	10.6032	513437
	15.418	59074									24.251	2604.08			8.44738	428182	10.531	510764	10.4524	541564	10.67	496793	10.2328	501248	10.613	525176
	15.42	20386.5									24.259	28455.5			8.45722	444652	10.5408	513530	10.4625	526130	10.6798	462340	10.2427	521381	10.6228	536617
	15.435	64206.2									24.264	15291.4			8.46707	461583	10.5507	510780	10.4725	543879	10.6896	504096	10.2526	537444	10.6326	479589
	15.463	4150.12									24.266	3066.6			8.47693	430697	10.5605	506232	10.4825	484716	10.6995	515626	10.2625	547868	10.6424	586489
	15.484	5931.6									24.286	2133.86			8.48671	458566	10.5704	499775	10.4925	521587	10.7093	537022	10.2724	507386	10.6522	788228
	15.489	24848.3									24.305	2218.4			8.49513	441655	10.5802	530566	10.5025	514999	10.7191	508936	10.2823	521750	10.662	823015
	15.501	1694.7									24.307	676.137			8.49936	444860	10.5858	543089	10.5125	516900	10.7289	528449	10.2921	533015	10.6717	868931
	15.505	6621.99									24.314	2140.6			8.50489	446579	10.5956	486203	10.5225	533854	10.7387	505042	10.3034	512082	10.6816	755350
	15.51	99716.4									24.318	3088.62			8.50909	443272	10.6055	479590	10.5326	529975	10.7486	494540	10.3135	543085	10.6914	812308
	15.511	23670.2									24.323	1973.93			8.51331	440761	10.6154	469760	10.5425	519660	10.7584	512406	10.3235	490213	10.7012	728017
	15.551	10276.8									24.325	5366.98			8.51884	406289	10.6252	516461	10.5526	519870	10.7682	493416	10.3336	505902	10.711	519387
	15.553	2248.86									24.359	630.356			8.52311	457141	10.6351	465750	10.5627	562410	10.7781	507096	10.3437	543016	10.7208	499118
	15.564	19785.9									24.366	456.591			8.53157	407130	10.6449	511108	10.5716	506011	10.7879	513733	10.3536	536774	10.7306	481706
	15.597	3635.88									24.39	1170.51			8.53582	429068	10.6548	505077	10.5805	523952	10.7977	520171	10.3592	543044	10.7404	500651
	15.629	1725.08									24.39	744.985			8.54562	445553	10.6646	469649	10.5893	545283	10.8075	524166	10.3692	520609	10.7501	512755
	15.651	4421.09									24.391	7539.54			8.55113	478164	10.6745	513283	10.5992	539287	10.8173	539389	10.3792	521810	10.7599	529784
	15.717	1536.1									24.392	2858.89			8.56106	443339	10.6843	501523	10.6091	528966	10.8271	541321	10.3893	518330	10.7698	611199
	15.727	2041.85									24.395	44652.9			8.57091	459448	10.6942	502704	10.619	521201	10.837	528946	10.3993	518426	10.7796	642074
	15.727	1265.53									24.405	2406.08			8.5808	446400	10.704	500033	10.6289	500527	10.8468	503731	10.4093	577232	10.7894	650673
	15.749	14725.6									24.415	946.025			8.59067	438527	10.7139	513307	10.6388	523124	10.8566	549006	10.4194	512362	10.7991	539001
	15.752	6312.78									24.42	679.25			8.60033	436938	10.7237	529991	10.6488	524779	10.8664	495001	10.4294	507723	10.8089	502164
	15.754	4567.05									24.432	17144.5			8.6102	456479	10.7335	478665	10.6587	562210	10.8762	588391	10.4395	530150	10.8187	526285
	15.769	3911.43									24.456	5577.87			8.62002	418060	10.7406	523027	10.6686	549852	10.886	549693	10.4496	511338	10.8285	519658
	15.818	1838.94									24.458	6520.81			8.62983	439494	10.7503	510431	10.6785	522322	10.8958	559638	10.4597	541220	10.8384	467851
	15.871	675.692									24.461	813.877			8.63829	435616	10.7588	510647	10.6884	523258	10.9056	515986	10.4697	522808	10.8482	510230
	15.891	7799.9									24.492	2413.9			8.64809	441353	10.7686	503672	10.6983	541393	10.9154	554808	10.4798	536801	10.8579	532258
	15.898	12176.6									24.59	915.574			8.65231	476001	10.7784	479118	10.7082	500297	10.9252	506636	10.4899	528855	10.8677	531725
	15.899	1461.36									24.599	590.127			8.65784	435400	10.7883	491921	10.7181	496555	10.9351	563602	10.5	529677	10.8775	471860
	15.902	1419.83									24.605	413.982			8.6649	441312	10.7981	512455	10.7252	512074	10.9448	570698	10.5101	553862	10.8873	513140
	15.914	774.058									24.649	695.108			8.66911	428617	10.8079	472661	10.7351	503276	10.9547	518295	10.5189	543250	10.8971	508200
	15.927	35345.7									24.653	2613.19			8.67466	459297	10.8179	533307	10.7423	524184	10.9645	558712	10.529	506280	10.9069	516052
	15.934	10228.2									24.654	3141.75			8.67884	473342	10.8277	542472	10.7521	522327	10.9743	538246	10.5379	521599	10.9167	530326
	15.936	2412.72									24.668	6229.38			8.68304	433035	10.8376	493981	10.7619	524217	10.9841	523912	10.5467	522404	10.9266	489015
	15.94	8514.01									24.672	945.246			8.68727	469640	10.8475	515956	10.7718	499568	10.9939	484993	10.5567	533721	10.9364	508246
	15.953	2471.15									24.715	13970.8			8.6928	459055	10.8573	477058	10.7817	503944	11.0038	522994	10.5666	532014	10.9462	513334
	15.967	9024.08									24.74	889.675			8.69703	465496	10.8672	510289	10.7916	531544	11.0136	516878	10.5765	521195	10.956	517802
	16.005	36751.3									24.742	553.242			8.70257	491662	10.877	534733	10.8015	530321	11.0234	530143	10.5865	518513	10.9658	529203
	16.006	12606.4									24.748	1858.62			8.7081	452450	10.8869	496332	10.8113	541294	11.0332	519673	10.5964	539434	10.9756	517725
	16.006	3159.19									24.754	72666.2			8.71795	442959	10.8968	399118	10.8212	499885	11.043	491859	10.6063	527838	10.9855	554838
	16.007	972468									24.769	297774			8.72787	423873	10.9067	471531	10.8311	536942	11.0528	536527	10.6163	527959	10.9953	522961
	16.007	652997									24.775	1.00404e+06			8.73779	444121	10.9166	516166	10.8409	563843	11.0627	528447	10.6262	529129	11.0051	525790
	16.009	8207.16									24.778	3100.56			8.74773	451714	10.9264	555336	10.8508	537929	11.0726	541932	10.6361	522979	11.0149	541506
	16.01	8424.57									24.791	1083.41			8.75755	455793	10.9362	509806	10.8606	495773	11.0824	496210	10.6459	511020	11.0247	522997
	16.027	3974.17									24.805	10954.9			8.76739	451588	10.946	513621	10.8662	498299	11.0922	535516	10.6558	508456	11.0345	512273
	16.041	1453.4									24.835	363672			8.77723	484856	10.9559	540216	10.8747	521670	11.102	532456	10.6657	530440	11.0444	500334
	16.047	12074.1									24.836	66515.2			8.78568	440818	10.9657	515831	10.8846	552721	11.1119	507387	10.6756	520696	11.0542	539467
	16.06	7541.36									24.863	2130.27			8.79552	441786	10.9728	495117	10.8944	542069	11.1217	532832	10.6855	509102	11.064	537017
	16.074	2466.76									24.882	3137.73			8.80537	437788	10.9813	549450	10.9043	567846	11.1315	510463	10.6954	517249	11.0738	513278
	16.079	3476.02									24.901	10032.9			8.81523	449784	10.9911	535825	10.9142	541337	11.1413	549157	10.6997	547540	11.0835	504700
	16.087	6971.7									24.904	23908.2			8.82514	462911	11.0009	526758	10.9241	475385	11.1511	541261	10.7068	548624	11.0933	582772
	16.089	2594.64									24.908	3590.66			8.83497	468603	11.0107	524964	10.934	568947	11.1608	564688	10.7168	538981	11.1031	703354
	16.118	13217.1									24.952	1165.81			8.8448	433323	11.0205	543101	10.9439	529487	11.1706	494178	10.7266	495326	11.1129	802588
	16.164	3513.52									24.996	1431.15			8.85459	461730	11.0303	497944	10.9537	527600	11.1804	556402	10.7366	501117	11.1227	902666
	16.166	1093.06									25.008	3421.16			8.86303	434436	11.0401	525307	10.9636	512369	11.1903	511875	10.7466	525841	11.1324	1024596
	16.167	30511.3									25.009	4901.48			8.86723	459052	11.0499	487566	10.9735	537006	11.2001	523170	10.7565	499245	11.1422	1053009
	16.173	604.897									25.01	20028			8.87434	426522	11.0598	520091	10.9833	548595	11.2099	533866	10.7664	531030	11.152	1635674
	16.182	7780.34									25.01	7858.64			8.88141	476191	11.0696	555682	10.9932	539917	11.2198	491480	10.7763	561741	11.1617	2637283
	16.26	3199.11									25.01	4155.71			8.88692	474014	11.0794	524897	11.0031	547196	11.2296	532879	10.7862	521611	11.1714	4077827
	16.267	2067.11									25.013	16778.4			8.89116	421126	11.0892	512290	11.013	537901	11.2394	536746	10.7961	500370	11.1809	5127391
	16.272	2498.9									25.014	22144.7			8.89963	476927	11.099	517873	11.0228	516318	11.2492	527446	10.806	541549	11.1904	7303477
	16.281	8713.79									25.014	16063.9			8.90943	459894	11.1089	527997	11.0327	540278	11.259	520182	10.8159	539184	11.1972	7683564
	16.297	1073.23									25.014	12570.6			8.91926	452640	11.1188	522605	11.0426	510610	11.2689	537120	10.8258	543533	11.2066	8336929
	16.306	59603.1									25.017	12114.6			8.92911	446312	11.1286	506947	11.0524	508528	11.2786	506476	10.8356	510820	11.2147	8853902
	16.306	6593.44									25.018	49402.5			8.93896	457206	11.1385	486163	11.0595	532577	11.2885	523190	10.8455	523236	11.2242	7960782
	16.306	515.427									25.019	31590.8			8.94876	447574	11.1483	501393	11.0693	526994	11.2983	528902	10.8553	535592	11.2337	7590301
	16.311	14522.3									25.019	29401.2			8.95863	456924	11.1582	520710	11.0792	552446	11.3081	532021	10.8652	525182	11.2432	5694713
	16.317	1889.04									25.02	29687.2			8.96846	449542	11.168	522367	11.0891	554739	11.3179	498447	10.875	563249	11.2524	4752475
	16.322	2373.1									25.02	13644.1			8.97826	468427	11.1779	529685	11.099	533474	11.3277	503311	10.8849	535012	11.262	3416990
	16.327	5659.77									25.02	7653.14			8.98809	430611	11.1877	518163	11.1088	547535	11.3376	534293	10.8949	483579	11.2715	2400281
	16.335	7539.51									25.021	131528			8.99516	457019	11.1975	509535	11.1187	524515	11.3474	503389	10.9048	556677	11.2813	1799618
	16.358	3221.23									25.021	104904			9.00223	492858	11.2074	523993	11.1285	549435	11.3572	541243	10.9147	522426	11.291	2057165
	16.441	784.135									25.022	605956			9.00643	451669	11.2172	482139	11.1384	535936	11.367	542003	10.9246	521512	11.3007	2125369
	16.442	46890.1									25.023	24727.3			9.01063	449008	11.2271	518321	11.1483	487261	11.3767	516457	10.9345	516533	11.3104	2323584
	16.462	1812.14									25.025	29844.9			9.01616	475454	11.237	505605	11.1581	532878	11.3838	523157	10.9444	535636	11.3202	2462293
	16.464	1471.22									25.027	3485.95			9.02596	449193	11.2467	489212	11.168	520872	11.3936	522661	10.9543	552722	11.3299	2368740
	16.466	10982.7									25.029	5502.23			9.03154	468254	11.2523	514500	11.1779	545626	11.4034	485104	10.9642	543680	11.3396	2490768
	16.473	17496.7									25.034	1478.08			9.03998	468364	11.2621	512407	11.1877	522046	11.4133	511907	10.9741	534082	11.3493	2469853
	16.493	802790									25.036	6085.07			9.04707	434357	11.272	540849	11.1933	524318	11.4231	563585	10.984	513829	11.3591	2539245
	16.493	644360									25.038	1803.12			9.05689	440038	11.2818	512091	11.2032	526389	11.4329	521121	10.9939	527247	11.3688	2385328
	16.494	2523.44									25.04	4446.62			9.06245	447304	11.2916	508452	11.213	512933	11.4427	509172	11.0038	541362	11.3786	2190286
	16.495	15889.7									25.04	1712.33			9.07229	459278	11.3015	516080	11.2229	521453	11.4525	499182	11.0138	499379	11.3883	2028061
	16.506	10851									25.047	9337.17			9.08216	453641	11.3111	539173	11.2328	492273	11.4623	498485	11.0236	539102	11.398	1729683
	16.525	1.83074e+06									25.091	2393.25			9.09201	451521	11.321	496157	11.2427	536420	11.4722	520213	11.0335	517299	11.4078	1502368
	16.526	1.57804e+06									25.113	5513.05			9.10186	430391	11.3308	537440	11.2525	545336	11.482	511926	11.0434	539200	11.4172	1295643
	16.528	11762									25.147	1260.03			9.11164	470712	11.3407	520185	11.2624	494962	11.4918	497165	11.0533	508422	11.4269	1114869
	16.573	1464.47									25.147	825.064			9.12154	445689	11.3505	499033	11.2723	538001	11.5017	506198	11.0632	522263	11.4367	884010
	16.604	1717.23									25.172	1864.36			9.13139	462566	11.3604	505867	11.2822	533078	11.5115	530817	11.073	537954	11.4465	757283
	16.62	15072.8									25.197	8085.51			9.14122	456340	11.3702	495732	11.292	540488	11.5213	501186	11.0773	564972	11.4563	643768
	16.644	2274.96									25.254	495.584			9.15102	447040	11.3801	572734	11.3019	504527	11.5311	534647	11.0872	521534	11.4661	568691
	16.648	5735.31									25.264	519.84			9.15954	451100	11.3899	507381	11.3117	531860	11.5409	526264	11.0971	544909	11.4759	496322
	16.648	1661.12									25.273	4502.5			9.16667	430922	11.3941	530955	11.3216	525932	11.5506	536617	11.107	487956	11.4857	551492
	16.697	1717.18									25.275	1980.17			9.17647	440880	11.404	510388	11.3314	524596	11.5604	521772	11.1169	530599	11.4953	526678
	16.707	10013.2									25.292	662.761			9.18488	473711	11.4138	690610	11.337	532804	11.5702	503212	11.1268	530023	11.5051	530085
	16.707	4018.52									25.314	2357.54			9.18915	483233	11.4208	933546	11.3468	500807	11.58	494138	11.1367	537998	11.5148	511175
	16.714	5422.08									25.32	3208.07			9.19338	449036	11.4306	1312322	11.351	549127	11.5898	479733	11.1466	537846	11.5246	540008
	16.72	30362.8									25.33	1510.21			9.19759	433741	11.4404	1660812	11.3595	531708	11.5996	509825	11.1565	484236	11.5344	515855
	16.731	3662.26									25.341	856.102			9.20182	434273	11.4502	1896461	11.3694	553893	11.6093	514927	11.1664	519220	11.5442	507847
	16.756	2349.22									25.358	4371.84			9.20606	462315	11.4599	2151841	11.3778	541507	11.6191	515113	11.1763	561003	11.554	603277
	16.763	35895.6									25.4	3362.52			9.21029	453000	11.4696	2010770	11.3877	511355	11.6289	527338	11.1862	552818	11.5638	750345
	16.767	7125.02									25.4	1671.31			9.21738	450959	11.4791	2114433	11.3976	536795	11.6388	532407	11.1961	535399	11.5736	820962
	16.771	3111.09									25.468	2990.17			9.22295	451052	11.4888	1721036	11.4073	515615	11.6486	542898	11.206	539476	11.5833	844006
	16.773	1084.76									25.511	7697.26			9.23278	425623	11.4986	1600507	11.4172	503545	11.6584	527835	11.2159	520564	11.5931	832440
	16.785	3110.87									25.514	591.716			9.24271	469836	11.508	1203866	11.4271	532447	11.6682	518973	11.2257	481203	11.6029	699375
	16.787	10134									25.568	4299.73			9.25251	474184	11.5178	919909	11.437	524311	11.678	540550	11.2356	565282	11.6126	563748
	16.797	2885.37									25.57	2943.82			9.26244	473277	11.5276	689973	11.4469	523924	11.6878	504510	11.2454	530779	11.6224	535712
	16.807	1896.35									25.581	2593.48			9.27235	429008	11.5374	517428	11.4567	518073	11.6976	562589	11.2526	491566	11.6321	526308
	16.814	961.788									25.618	7116.4			9.28218	444188	11.5472	519151	11.4666	526221	11.7074	696738	11.2625	512479	11.6419	526474
	16.822	9038.94									25.639	4623.43			9.29195	435077	11.5571	526907	11.4764	536069	11.7172	719754	11.2724	548564	11.6516	529053
	16.839	2235.37									25.65	837.645			9.29901	442523	11.5668	572162	11.4863	548370	11.727	734510	11.2823	506896	11.6614	507814
	16.851	1777.76									25.663	3116.15			9.30881	465572	11.5723	568667	11.4962	530379	11.7368	721351	11.2922	520784	11.6711	546698
	16.874	791.658									25.688	11567.4			9.31593	464099	11.5821	544275	11.5046	548202	11.7465	643267	11.3021	516181	11.6809	539073
	16.878	7896.44									25.743	583.3			9.32575	444635	11.5919	520218	11.5131	528236	11.7563	532912	11.3119	552726	11.6907	511257
	16.884	22487.7									25.768	6359.94			9.33421	459033	11.6017	755174	11.5187	520550	11.7661	484528	11.3218	512216	11.7005	518186
	16.895	2827.56									25.781	1340.21			9.34404	452232	11.6115	1175923	11.5285	518182	11.7759	532906	11.3317	502282	11.7103	507416
	16.904	2523.43									25.812	2327.63			9.35384	450286	11.6213	1692393	11.537	544576	11.7857	508609	11.3416	516764	11.7201	502579
	16.925	3332.1									25.816	2375.32			9.3581	454615	11.6311	2373200	11.5455	560057	11.7955	557444	11.3515	503992	11.7299	524331
	16.964	961.007									25.828	893.397			9.36364	431949	11.6409	2947918	11.554	530199	11.8053	518366	11.3614	555519	11.7396	497178
	16.966	3975.38									25.84	6974.6			9.37073	423098	11.6507	3586836	11.5638	523417	11.8151	497383	11.3713	532244	11.7495	543513
	16.968	2747.75									25.841	95427.6			9.37921	448877	11.6605	4106251	11.5709	515426	11.8249	512262	11.3812	518235	11.7592	530944
	16.979	4360.84									25.843	412.365			9.38901	472940	11.6703	4119552	11.5808	534924	11.8347	482481	11.391	534419	11.7691	536717
	16.981	1589.04									25.844	23094.8			9.39881	596384	11.6801	3764667	11.5906	511836	11.8445	511176	11.4009	506921	11.7789	495284
	16.999	10864.8									25.854	2734.41			9.40864	1020725	11.6898	3518790	11.6006	541221	11.8544	490751	11.4108	570662	11.7887	545514
	17.017	4061.77									25.864	2706.11			9.41844	1945313	11.6953	2966522	11.6104	544214	11.8642	515240	11.4206	537153	11.7985	537744
	17.019	1137.82									25.866	2451.78			9.42828	3448631	11.7051	2585270	11.6203	560590	11.874	523030	11.4262	517294	11.8083	526331
	17.035	15207.7									25.878	4213.14			9.43812	5398002	11.7149	2010482	11.6301	528269	11.8838	525088	11.436	549678	11.8181	530651
	17.035	9977.43									25.883	4101.49			9.44648	7439141	11.7247	1615695	11.64	522508	11.8935	518685	11.4459	529734	11.8279	483147
	17.035	6130.93									25.889	3507.15			9.45623	9619768	11.7345	1127598	11.6499	522184	11.9034	536037	11.4557	514441	11.8378	531605
	17.05	7504.37									25.895	2376.8			9.46594	12484454	11.7441	903579	11.6597	512787	11.9132	501759	11.4656	524923	11.8476	535216
	17.077	1366.81									25.898	2840.02			9.47561	14640204	11.7526	735280	11.6695	543434	11.9229	486493	11.4755	531112	11.8574	562304
	17.091	10189.6									25.92	1367.88			9.48386	16246613	11.7624	590149	11.6793	537711	11.9328	521831	11.4854	534774	11.8672	530640
	17.099	5819.91									25.925	12383			9.48783	16727675	11.7722	542088	11.6892	540911	11.9426	495802	11.4953	518916	11.8771	528177
	17.109	1524.76									25.962	1911.93			9.49188	18230110	11.782	521452	11.6991	533519	11.9523	520670	11.5052	516830	11.8869	524743
	17.122	18479.5									25.98	922.033			9.49723	17754050	11.7918	497885	11.7089	543510	11.9621	515944	11.5151	501604	11.8967	530713
	17.16	6186.05									26.047	4488.34			9.50124	17513058	11.8016	517029	11.7188	512492	11.9719	486422	11.525	541752	11.9065	521186
	17.173	2378.6									26.064	2641			9.50526	18607582	11.8114	531506	11.7286	544381	11.9817	530332	11.535	557041	11.9163	517317
	17.177	1008.86									26.067	5976.11			9.50927	16828124	11.8212	552081	11.7384	531547	11.9916	494039	11.5448	523078	11.9261	515422
	17.199	5366.84									26.071	631604			9.51614	16634593	11.8309	525019	11.7483	540464	12.0013	500132	11.5547	557469	11.9359	517584
	17.215	1729.03									26.072	2033.88			9.52152	15950674	11.8408	516503	11.7581	511742	12.0111	496915	11.5645	519978	11.9457	509136
	17.225	9689.41									26.073	58109.3			9.53111	12743693	11.8506	529732	11.7666	531613	12.0209	519890	11.5744	541016	11.9555	494837
	17.23	10875.8									26.073	3490.96			9.54073	10427126	11.8604	532644	11.7764	517668	12.0307	486723	11.5843	534010	11.9653	517063
	17.231	1911.87									26.073	3224.25			9.55038	8288808	11.8702	530836	11.7863	564183	12.0405	508410	11.5941	553475	11.975	530341
	17.24	10408.4									26.073	1875.75			9.56018	7162140	11.88	488495	11.7962	542023	12.0503	490497	11.604	522611	11.9834	478573
	17.265	6287.75									26.074	20141.9			9.56994	5158791	11.8899	522251	11.806	567036	12.0601	506838	11.6124	537350	11.9932	526246
	17.279	1.52958e+06									26.078	4506.93			9.57973	3932766	11.8997	502638	11.8158	530900	12.0699	517972	11.6196	523924	12.003	533974
	17.285	6527.23									26.082	17912.5			9.58943	3159203	11.9095	517059	11.8257	523277	12.0797	507730	11.6295	550787	12.0128	505976
	17.291	18354.3									26.085	2559.1			9.59923	2406671	11.9193	506088	11.8356	527794	12.0895	520956	11.6393	541016	12.0225	522746
	17.318	3636.4									26.086	3758.3			9.60909	1990563	11.9291	534951	11.8454	539906	12.0993	513430	11.6492	582660	12.0323	501252
	17.323	2158.14									26.086	3346.54			9.61887	1650617	11.939	482468	11.8553	529112	12.1091	553442	11.6591	519059	12.0421	491335
	17.328	8093.88									26.091	4494.19			9.62596	1382079	11.9488	523613	11.8652	567969	12.1189	552197	11.669	566015	12.0519	534301
	17.365	3338.25									26.092	1555.45			9.6358	1164501	11.9586	506347	11.875	555727	12.1287	494984	11.6788	516907	12.0617	548434
	17.365	1122.89									26.104	1593.6			9.64562	925828	11.9685	505132	11.8849	534459	12.1386	522526	11.6887	558347	12.0715	506135
	17.371	985.275									26.117	165682			9.6555	766456	11.9784	507856	11.8948	523413	12.1484	505442	11.6986	529885	12.0813	520824
	17.375	9232.07									26.127	479.407			9.66536	740558	11.9882	545136	11.9046	521331	12.1582	587068	11.7085	554171	12.0911	500134
	17.4	5354.15									26.149	3494.62			9.67518	534367	11.998	544897	11.9144	556042	12.1679	525623	11.7184	523963	12.101	529829
	17.408	2982.72									26.206	2633.8			9.68509	423935	12.0078	533971	11.9242	500878	12.1778	530952	11.7283	543944	12.1107	497767
	17.414	1776.35									26.206	1762.04			9.69496	456669	12.0177	519577	11.9314	568549	12.1875	540586	11.7381	542514	12.1206	569204
	17.436	1291.79									26.226	1872.74			9.70485	462157	12.0275	502196	11.9413	555183	12.1973	517849	11.748	526170	12.1304	537415
	17.442	1472.31									26.252	2909.84			9.71465	477788	12.0374	526607	11.9511	534956	12.2071	495896	11.7579	525180	12.1402	515300
	17.467	3076.13									26.265	2103.05			9.72317	436224	12.0472	526392	11.961	495946	12.2169	533886	11.7678	556177	12.15	566369
	17.494	6024.1									26.291	4922.99			9.73302	455385	12.057	508152	11.9709	570088	12.2268	520807	11.7777	516263	12.1598	491806
	17.506	3374.01									26.301	817.596			9.74285	482840	12.0668	557872	11.9807	531995	12.2366	539326	11.7875	514462	12.1696	494637
	17.508	28077.1									26.303	6928.98			9.75271	507422	12.0767	515397	11.9906	541799	12.2464	496609	11.7974	507407	12.1794	546724
	17.517	11885.3									26.304	2318.45			9.76249	454630	12.0865	531770	12.0004	511619	12.2562	491210	11.8072	574163	12.1892	565238
	17.531	11153									26.316	1059.66			9.77489	482062	12.0964	508279	12.0103	528886	12.266	526030	11.8144	556913	12.199	742902
	17.585	1966.96									26.321	426.727			9.78222	502599	12.1062	516101	12.0201	554216	12.2758	511908	11.8243	533719	12.2088	773064
	17.59	6549.24									26.353	382.264			9.79216	479491	12.116	515032	12.03	568462	12.2856	508460	11.8343	525176	12.2186	973253
	17.59	1454.3									26.386	3775.47			9.80203	484930	12.1258	490122	12.0398	507156	12.2954	516159	11.8442	532284	12.2284	1043932
	17.591	9035									26.405	5918.16			9.81065	478013	12.1356	557017	12.0496	519942	12.3052	535413	11.8541	514561	12.2382	1049435
	17.594	9221.67									26.446	10856.9			9.82057	465740	12.1411	497408	12.0595	574548	12.315	532396	11.864	515831	12.248	1091430
	17.601	2334.14									26.45	3283.56			9.83058	510510	12.151	510200	12.0693	558669	12.3248	505058	11.8739	525931	12.2577	1094539
	17.611	38502									26.469	1827.46			9.84059	463970	12.1608	516107	12.0792	564032	12.3346	541336	11.8838	542482	12.2675	991421
	17.622	1915.65									26.51	1042.06			9.85057	467207	12.1706	506836	12.089	494195	12.3444	541531	11.8937	528359	12.2773	848612
	17.63	18383.6									26.515	5795.85			9.86069	470635	12.1804	530350	12.0989	560792	12.3542	505343	11.9036	503287	12.287	776677
	17.647	6415.08									26.516	1465.9			9.87065	445853	12.1902	521223	12.1087	532794	12.3639	510320	11.9134	506590	12.2968	630091
	17.791	2935.4									26.52	15284.1			9.88066	482172	12.2	494496	12.1186	545222	12.3737	536786	11.9233	553050	12.3066	539935
	17.793	6232.24									26.548	4987.43			9.89069	447943	12.2098	504434	12.1285	547059	12.3834	559355	11.9331	525911	12.3164	554295
	17.795	614.082									26.55	2474.36			9.90072	478543	12.2197	522998	12.1369	551726	12.3932	506781	11.9431	512940	12.3262	539488
	17.804	8045.65									26.559	3683.27			9.91071	479143	12.2295	523524	12.1454	557227	12.403	492552	11.9529	526462	12.336	532413
	17.804	266.273									26.56	706.257			9.9207	466222	12.2393	524676	12.1552	531109	12.4129	516262	11.9628	534402	12.3458	534967
	17.814	4212.48									26.571	929.381			9.93066	464561	12.2492	521701	12.1651	512805	12.4226	502324	11.9726	512653	12.3556	537104
	17.869	2488.05									26.572	1380.35			9.94062	489031	12.259	536339	12.175	554303	12.4324	561263	11.9825	505688	12.3654	543516
	17.871	550.949									26.579	1278.82			9.95055	448462	12.2688	507938	12.1849	514474	12.4422	509880	11.991	510500	12.3751	515276
	17.875	3349.28									26.589	27961			9.96057	452418	12.2786	504535	12.1947	525592	12.4506	510646	12.0009	524122	12.3849	515961
	17.881	9213.51									26.589	716.055			9.96918	459061	12.2883	525998	12.2045	494812	12.4604	548035	12.0107	527394	12.3947	520200
	17.885	8870.41									26.592	11260.9			9.97911	486440	12.2981	514664	12.2144	527812	12.4702	518161	12.0206	552846	12.4046	563894
	17.885	3168.67									26.605	1628.11			9.98911	461194	12.3079	507964	12.2242	540217	12.4799	524510	12.0277	507309	12.4143	531440
	17.886	90356.2									26.615	16961.3			9.99917	466164	12.3177	508462	12.2343	542539	12.4897	520574	12.0376	542218	12.4241	529844
	17.886	16708.5									26.619	2896.56			10.0092	465614	12.3275	482741	12.2441	561945	12.4995	495278	12.0475	532661	12.4339	544379
	17.889	12520.5									26.634	4334.44			10.0193	476841	12.3374	511577	12.2539	517826	12.5093	517788	12.0574	555211	12.4437	549703
	17.894	12278.5									26.661	596.133			10.0282	453009	12.3472	502676	12.2637	523747	12.5191	494690	12.0672	546225	12.4535	575268
	17.894	10961.5									26.666	1414.02			10.0381	469239	12.357	524614	12.2736	542227	12.5289	518496	12.0771	543486	12.4634	514644
	17.899	12074.6									26.68	13677.7			10.048	462981	12.3668	528221	12.2834	518058	12.5387	527252	12.087	524683	12.4732	526559
	17.924	1393.23									26.69	1240.59			10.0579	483846	12.3767	521075	12.2932	523831	12.5485	551798	12.0968	558935	12.483	515556
	17.929	29816.1									26.697	23712.2			10.0677	445493	12.3865	502187	12.303	530563	12.5583	524448	12.1067	537340	12.4929	519920
	17.945	3910.95									26.697	10149.7			10.0776	485516	12.3963	559808	12.3129	515041	12.5681	510246	12.1166	537689	12.5027	531822
	17.953	947.27									26.701	2277.6			10.0875	463875	12.4062	530580	12.3227	539597	12.5779	521424	12.1265	529368	12.5125	529033
	17.959	3787.26									26.703	558.845			10.0973	466225	12.416	519393	12.3325	500275	12.5877	506427	12.1364	526214	12.5223	547594
	17.964	10379.1									26.707	1753.79			10.1072	452296	12.4258	539671	12.3424	542639	12.5975	530464	12.1463	541694	12.5321	516923
	17.968	4081.39									26.709	288.006			10.117	460301	12.4357	474329	12.3523	551950	12.6073	503120	12.1561	549103	12.5419	503436
	17.987	1477.65									26.738	5233.03			10.1269	470246	12.4455	524447	12.3621	542181	12.6171	539279	12.1659	535650	12.5518	528577
	18.005	10755.3									26.75	571.363			10.1368	459990	12.4553	524106	12.372	537285	12.6269	537078	12.1758	520259	12.5615	534877
	18.011	22061.9									26.769	4106.3			10.1466	474615	12.4652	546076	12.3818	533396	12.6367	517543	12.1856	569969	12.5713	525753
	18.024	11144.3									26.789	1598.03			10.1566	474084	12.475	529911	12.3916	508630	12.6466	519038	12.1955	502090	12.5811	513730
	18.027	5048.84									26.815	17991.2			10.1664	450014	12.4848	521243	12.4015	573728	12.6563	504776	12.2053	526928	12.5909	553360
	18.066	9920.11									26.82	1546.14			10.1763	446203	12.4946	512249	12.4114	554562	12.6661	534782	12.2109	539862	12.6007	503766
	18.072	17021.7									26.833	511.095			10.1862	435505	12.5044	517519	12.4212	508757	12.6759	537083	12.218	541512	12.6105	579610
	18.073	848.2									26.844	1260.36			10.196	454088	12.5143	497879	12.4283	549820	12.6857	489106	12.228	542804	12.6203	533982
	18.081	1862.85									26.862	30492.1			10.2059	465688	12.5242	530725	12.4382	534614	12.6955	557217	12.2378	536207	12.6301	495125
	18.082	2968.43									26.864	678.595			10.2157	489650	12.534	485936	12.448	563322	12.7054	519988	12.2477	544457	12.6399	510704
	18.086	8907.81									26.891	1615.46			10.2256	427737	12.5438	528531	12.4579	545774	12.7152	546301	12.2576	547169	12.6497	546635
	18.114	4567.47									26.906	805.786			10.2353	472932	12.5536	550794	12.4678	546250	12.7249	510485	12.2675	511214	12.6595	552084
	18.115	1943.52									26.954	2360.79			10.2452	471293	12.5634	516804	12.4776	531476	12.7347	588188	12.2773	528962	12.6693	516867
	18.167	1825.77									26.971	1353.59			10.2551	475577	12.5732	502226	12.4874	534790	12.7445	524830	12.2872	524816	12.6791	532087
	18.169	3099.42									26.982	888.978			10.2649	481720	12.583	507846	12.4973	519874	12.7542	531492	12.2971	549508	12.6889	531372
	18.192	3707.63									27.011	240924			10.2747	472707	12.5929	523573	12.5072	526366	12.7627	501033	12.3069	543226	12.6987	541887
	18.198	2721.87									27.012	27543.5			10.2846	478902	12.6026	518968	12.517	494936	12.7725	558378	12.3168	538011	12.7085	562112
	18.21	6624.65									27.013	1.26204e+06			10.2945	452825	12.6125	514995	12.5269	506146	12.7823	517815	12.3266	525917	12.7183	640161
	18.214	12108.9									27.038	5400.67			10.3043	478279	12.6222	509690	12.5368	525374	12.7921	539845	12.3365	515015	12.7281	716644
	18.223	1299.35									27.04	2610.17			10.3141	473405	12.6319	510991	12.5467	568302	12.8019	505182	12.3463	506896	12.7378	845985
	18.226	8294.18									27.056	20328.1			10.3212	466769	12.6417	526677	12.5565	544340	12.8117	545580	12.3562	551048	12.7476	748984
	18.236	1675.25									27.062	3903.87			10.3311	463209	12.6488	494689	12.5663	541690	12.8214	525356	12.366	522747	12.7573	807535
	18.245	2721.46									27.084	34719.9			10.3409	470516	12.6587	517584	12.5762	518333	12.8313	498316	12.3759	534735	12.7671	728336
	18.247	1048.81									27.085	314683			10.3508	457461	12.6685	524925	12.5861	560445	12.841	507765	12.3858	535831	12.7769	633685
	18.253	4987.51									27.088	1706.16			10.3607	455328	12.6783	524051	12.5959	538964	12.8508	461999	12.3957	506608	12.7867	610106
	18.262	3592.55									27.092	2339.95			10.3705	441443	12.6882	549744	12.6057	539716	12.8605	529956	12.4013	538006	12.7965	569616
	18.266	20094.5									27.1	3705.54			10.3804	446416	12.698	496668	12.6155	529851	12.8704	503296	12.4084	545107	12.8062	514083
	18.267	7171.74									27.102	4960.02			10.3902	505032	12.7078	511145	12.6254	524718	12.8801	528720	12.4155	511680	12.816	521165
	18.269	6519.1									27.149	1562.99			10.4001	463206	12.7177	506561	12.6352	524712	12.8899	513621	12.4255	527286	12.8258	580004
	18.27	3440.49									27.163	2853.55			10.4099	478811	12.7275	534065	12.645	524008	12.8997	547669	12.4354	565490	12.8356	1006283
	18.273	6055.28									27.177	2567.78			10.4197	475808	12.7373	496031	12.6549	525540	12.9094	550787	12.4452	548692	12.8454	1490730
	18.279	5959.97									27.182	19403.9			10.4296	462255	12.7471	492363	12.6648	561655	12.9192	486142	12.455	510689	12.8551	2187367
	18.283	1220.18									27.205	2477.28			10.4395	479154	12.7569	507015	12.6747	500136	12.929	546007	12.4649	535047	12.8649	3209732
	18.315	5312.74									27.206	480.575			10.4493	484399	12.7668	509710	12.6846	550171	12.9388	525066	12.4748	524063	12.8746	4086367
	18.344	26604.7									27.214	1353.28			10.4591	470556	12.7766	541158	12.6944	540985	12.9486	530733	12.4845	541454	12.8843	4841144
	18.351	5730.23									27.225	1050.72			10.469	489061	12.7864	524774	12.7043	545951	12.9583	534337	12.4944	570634	12.894	5871181
	18.362	1589.36									27.239	14056.1			10.4788	480903	12.7962	497683	12.7141	546556	12.9681	539436	12.5042	545797	12.9037	6026651
	18.364	13210.7									27.264	1428.07			10.4886	455056	12.8061	538626	12.7239	539049	12.9779	545910	12.5141	569711	12.9135	5975284
	18.372	4050.57									27.295	4904.46			10.4942	470428	12.8159	534431	12.7338	530196	12.9877	537344	12.524	536793	12.9232	5512278
	18.386	2343.28									27.3	918.202			10.4997	497432	12.8257	541926	12.7437	510806	12.9975	519848	12.5338	550213	12.9329	4995826
	18.406	1433.86									27.356	16705			10.5096	453640	12.8356	522102	12.7535	537758	13.0073	582889	12.5409	523328	12.9426	4124606
	18.423	2291.6									27.36	894.226			10.5194	474450	12.8454	685045	12.7633	538867	13.017	550920	12.5452	562639	12.952	3163959
	18.439	2241.8									27.367	5453.24			10.5292	458930	12.8551	1077473	12.7732	514533	13.0268	511691	12.555	590926	12.9618	2585511
	18.482	5787.55									27.373	682.344			10.5391	498012	12.8649	1589779	12.783	504441	13.0366	540215	12.5621	572221	12.9715	1794989
	18.484	1626.84									27.376	1936.83			10.5489	456138	12.8747	2268614	12.7929	541391	13.0463	544213	12.5692	551521	12.9813	1303909
	18.496	2343.17									27.383	636.615			10.5588	463989	12.8844	2970835	12.8027	515945	13.0561	515850	12.5791	528810	12.9909	1409709
	18.508	5153.78									27.401	4328.06			10.5687	470898	12.8942	3829847	12.8126	552979	13.0658	510617	12.5889	557080	13.0006	1966775
	18.522	69847.8									27.412	1471.28			10.5786	436796	12.9039	4481247	12.8224	568801	13.0756	503290	12.5988	510490	13.0104	2755281
	18.522	14840.6									27.429	2978.47			10.5885	496256	12.9136	4817206	12.8323	539468	13.0854	579277	12.6087	535297	13.0201	3516391
	18.527	4268.44									27.451	1775.33			10.5983	489658	12.9233	4696999	12.8421	537663	13.0951	469120	12.6186	523720	13.0298	4417178
	18.532	8019.38									27.456	1926.34			10.6081	467906	12.933	4357561	12.852	539801	13.1049	501126	12.6285	529448	13.0396	5197108
	18.533	1565.29									27.475	4886.86			10.6179	470398	12.9427	3647210	12.8618	538999	13.1147	521382	12.6384	539777	13.0493	5494318
	18.538	1714.36									27.477	15398.1			10.6278	487990	12.9525	2995591	12.8716	520276	13.1245	532430	12.6482	514141	13.059	5852902
	18.583	16738.7									27.481	2114.99			10.6349	472134	12.9621	2434330	12.8814	543967	13.1342	489072	12.6581	576000	13.0686	5451983
	18.619	17367.3									27.482	643.861			10.6448	403393	12.972	1780815	12.8913	535342	13.144	535473	12.6679	546312	13.0783	5149540
	18.654	15453.6									27.499	3213.75			10.6547	479092	12.9814	1249141	12.9012	534394	13.1538	540345	12.6764	571098	13.088	4681365
	18.664	4702.16									27.538	1151.62			10.6645	468139	12.9911	945826	12.911	546050	13.1635	566256	12.6862	548204	13.0975	4061622
	18.671	6641.21									27.543	4069.66			10.6716	473879	13.0009	1445979	12.9208	538830	13.1733	682984	12.6905	555784	13.1072	6196513
	18.679	29073.6									27.555	1240.26			10.6814	506385	13.0107	1982660	12.9294	533351	13.1831	699676	12.6989	551332	13.1168	7588821
	18.679	25814									27.591	1271.48			10.6898	495305	13.0204	2803102	12.9392	528990	13.1929	582854	12.7045	542895	13.1264	9161520
	18.707	12478.7									27.596	4481.32			10.6969	486682	13.0301	3411149	12.949	536002	13.2027	522530	12.7101	535512	13.1361	10826785
	18.71	2441.09									27.631	1980.45			10.7067	509740	13.0398	3903369	12.9589	541096	13.2124	503634	12.7186	563484	13.1456	11015160
	18.749	1823.31									27.638	402.65			10.7166	494611	13.0482	4205238	12.9687	569344	13.2222	521112	12.7229	562797	13.1553	11459736
	18.754	2315.65									27.676	2362.63			10.7264	477201	13.058	4553464	12.9786	543718	13.2319	492715	12.7327	544318	13.1649	12126291
	18.771	17399.7									27.704	3293.64			10.7363	474726	13.0678	4181874	12.9884	552114	13.2417	517921	12.7426	561330	13.1746	11211818
	18.773	1765.87									27.711	1622.65			10.7461	482323	13.0775	3970672	12.9983	546327	13.2515	539159	12.7524	518870	13.1843	9209928
	18.778	10494.4									27.724	532.122			10.7558	495492	13.0872	3871151	13.0082	531773	13.2613	465169	12.7624	526510	13.1936	8046776
	18.812	28009.1									27.729	5962.81			10.7657	459300	13.0969	3729772	13.018	542658	13.2711	507105	12.7722	571292	13.2032	6501823
	18.817	878793									27.745	3566.47			10.7755	495132	13.1066	5762880	13.0279	536708	13.2808	534267	12.7821	554297	13.2128	5090768
	18.818	336397									27.763	12362.5			10.7854	479165	13.1163	8507286	13.0377	557971	13.2906	524867	12.7919	531321	13.2225	3848454
	18.842	26302.8									27.801	47119			10.7953	482479	13.126	10865381	13.0476	551654	13.3003	545063	12.8018	524031	13.2322	2907476
	18.852	30016.2									27.801	20718.4			10.8051	514469	13.1356	14569536	13.0574	525276	13.3101	529831	12.8116	527225	13.2418	2380131
	18.857	4271.56									27.804	1844.74			10.815	455350	13.1425	17229862	13.0673	528175	13.3199	523552	12.8214	563041	13.2502	2944150
	18.857	2380.37									27.805	1808.69			10.8248	478536	13.1521	19444526	13.0771	529330	13.3296	485727	12.827	536286	13.2599	3528773
	18.862	4606.84									27.805	458.636			10.8346	518901	13.1617	21788750	13.087	494293	13.3395	507913	12.8341	534510	13.2697	4186381
	18.874	3675.56									27.856	2724.34			10.8444	503400	13.1713	21856550	13.0968	548729	13.3492	521558	12.8426	514191	13.2793	4668787
	18.889	1541.15									27.882	774.608			10.8543	508961	13.1821	21049942	13.1067	535784	13.359	502357	12.8482	534269	13.289	5384465
	18.9	6895.22									27.903	2744.08			10.8641	434962	13.1862	21302862	13.1165	569427	13.3688	509957	12.858	523879	13.2986	5190891
	18.902	124065									27.971	521.718			10.874	477450	13.1958	18147550	13.1263	533468	13.3786	511911	12.8635	539453	13.3068	5272103
	18.909	3454.17									27.998	4877.58			10.8839	472813	13.2028	18043202	13.1362	509719	13.3883	470089	12.8691	543090	13.3165	5195939
	18.919	943.253									28.015	9778.9			10.8938	465214	13.212	15828294	13.1461	530298	13.3981	558430	12.8762	533012	13.3261	4718856
	18.922	979.086									28.024	3907.69			10.9037	469950	13.2217	11216921	13.1558	527677	13.4079	466792	12.886	542254	13.3357	4314780
	18.931	3771.41									28.048	588.527			10.9135	507101	13.2314	9556208	13.1656	518004	13.4177	526146	12.8903	536900	13.3453	3730315
	18.95	5150.89									28.058	4123.32			10.9233	488152	13.2407	7051226	13.1755	565924	13.4275	491348	12.9001	546220	13.355	3096321
	18.975	1735.95									28.068	630.686			10.9332	450100	13.2505	5395743	13.1853	522261	13.4372	496362	12.9057	525713	13.3643	2449100
	19.003	1531.65									28.09	20062.5			10.943	493907	13.2601	4236382	13.1951	543462	13.447	510167	12.9154	518841	13.3741	2137920
	19.007	2901.91									28.09	5371.83			10.9528	472663	13.2698	3168458	13.205	535978	13.4567	544614	12.9252	528346	13.3837	2287389
	19.018	18518.1									28.108	8574.37			10.9626	477722	13.2796	2544458	13.2149	589765	13.4665	539825	12.9351	547545	13.3932	4452356
	19.026	2959.99									28.124	1098.86			10.9725	469602	13.2894	1948037	13.2247	525505	13.4763	503654	12.945	556362	13.4028	5211373
	19.038	623.834									28.13	12603.6			10.9823	493438	13.2992	1673852	13.2346	541169	13.4861	538333	12.9548	518927	13.4122	7171793
	19.041	6360									28.13	5216.11			10.9921	482774	13.3089	1369245	13.2444	510662	13.4959	509616	12.9647	532336	13.416	7493267
	19.052	1627.61									28.134	740.151			10.9992	489860	13.3187	1202713	13.2542	528057	13.5058	520014	12.9745	521376	13.4199	7616551
	19.063	28803.9									28.148	1650.99			11.0076	502549	13.3285	1012242	13.264	539609	13.5155	505686	12.9843	542559	13.4236	8926563
	19.069	6904.9									28.181	2822.75			11.0174	474201	13.3384	909515	13.2725	566764	13.5252	546304	12.9886	536913	13.4275	8066222
	19.073	2275									28.189	1045.86			11.0274	466931	13.3482	820019	13.2823	529220	13.535	540020	12.9928	516835	13.4314	7682626
	19.117	2419.66									28.207	656.388			11.0372	477398	13.358	656541	13.2921	512775	13.5448	523314	12.9984	546067	13.4352	8294353
	19.128	11418.6									28.229	627.342			11.047	466766	13.3678	535622	13.302	536393	13.5546	535072	13.0054	554285	13.439	7587114
	19.145	3918.87									28.244	37789.5			11.0569	483341	13.3776	543322	13.3119	560614	13.5644	503565	13.0096	494530	13.4457	8159074
	19.158	1912.11									28.244	2980.31			11.0668	479163	13.3874	524834	13.3217	535265	13.5742	500634	13.0139	493772	13.4496	6707178
	19.17	2460.42									28.248	4990.34			11.0766	477271	13.3972	504987	13.3316	523238	13.5839	480257	13.021	528418	13.459	6285888
	19.193	37683.3									28.255	3062.14			11.0865	489070	13.407	551278	13.3415	554776	13.5937	519153	13.0308	514623	13.4685	4613617
	19.199	4854.81									28.266	2239.71			11.0963	489635	13.4168	527500	13.3513	549257	13.6035	533904	13.0393	509689	13.4776	2971003
	19.2	8845.5									28.288	546.73			11.1062	475919	13.4266	526600	13.3612	543381	13.6132	510324	13.0492	546235	13.4873	2337723
	19.205	3236.92									28.29	1024.49			11.1161	461037	13.4364	525137	13.371	545752	13.623	537787	13.059	504975	13.4969	1805061
	19.218	7139.21									28.334	8812.22			11.1259	475479	13.4462	529883	13.3809	553697	13.6327	505347	13.0689	524753	13.5065	1277924
	19.233	10095.2									28.351	2663.72			11.1343	491202	13.456	499324	13.3907	529131	13.6425	550175	13.0787	574881	13.5161	944154
	19.264	20144.8									28.367	9064.62			11.1415	484326	13.4658	531478	13.4006	548863	13.6523	515807	13.0886	534005	13.5259	773510
	19.294	1228.92									28.383	868.048			11.1513	460593	13.4756	556266	13.4104	547094	13.6621	499338	13.0985	542647	13.5356	603644
	19.295	3499.38									28.406	265.969			11.1612	488325	13.4855	502907	13.4202	528604	13.6719	600193	13.1083	570670	13.544	548686
	19.32	2297.48									28.412	988.901			11.171	493616	13.4953	551109	13.4301	553520	13.6816	498444	13.1182	515262	13.5538	521831
	19.335	7566.58									28.421	465.021			11.1809	468633	13.5051	527389	13.4399	523346	13.6914	535083	13.1281	536707	13.5635	556153
	19.351	1816.85									28.431	1494.29			11.1907	515239	13.5149	532823	13.4498	518197	13.7012	537115	13.1379	520334	13.5733	551774
	19.368	19156.9									28.435	2662.96			11.2006	497680	13.5247	544879	13.4596	537435	13.711	490488	13.1478	498325	13.583	521797
	19.37	25187.8									28.455	1865.22			11.2103	528303	13.5318	566804	13.4694	557592	13.7208	527365	13.1533	555282	13.5928	564083
	19.4	4354.82									28.503	1996.61			11.2202	474041	13.5416	748072	13.4778	550808	13.7306	534767	13.1632	513387	13.6027	534474
	19.423	2430.15									28.507	2166.98			11.2301	487748	13.5514	972697	13.4849	540309	13.7403	490304	13.173	563659	13.6124	543401
	19.439	3699.98									28.515	3787.99			11.2399	487939	13.5612	986826	13.4948	540191	13.7501	519217	13.1828	572752	13.6222	540908
	19.451	11969.4									28.525	2182.07			11.2497	495734	13.571	1157067	13.5046	523692	13.7599	569878	13.1899	427624	13.632	721962
	19.452	4142.71									28.54	1030.02			11.2596	479633	13.5808	1179528	13.5145	543996	13.7696	559988	13.1984	496749	13.6417	930650
	19.461	4570.39									28.552	48942.8			11.2694	510032	13.5906	1079524	13.5244	522643	13.7793	542630	13.2082	578285	13.6515	1214911
	19.473	3695.06									28.555	26107.6			11.2793	486592	13.6004	1065738	13.5343	517009	13.7891	563917	13.2181	546370	13.6612	1453712
	19.483	6166.54									28.556	5569.54			11.289	462438	13.6101	961300	13.5441	538385	13.7989	526286	13.228	540313	13.6709	1895642
	19.489	5438.73									28.572	784.139			11.2946	492315	13.6199	854925	13.5539	548788	13.8087	518328	13.2379	548710	13.6806	2123972
	19.508	2172.34									28.578	5984			11.3001	445149	13.6297	726046	13.5638	539242	13.8184	517656	13.2477	564375	13.689	2490105
	19.513	9063.19									28.591	1324.06			11.3072	453463	13.6396	626540	13.5737	542109	13.8282	541365	13.2576	541271	13.6987	2882889
	19.539	8077.26									28.607	2232.09			11.3114	509488	13.6494	572769	13.5835	528371	13.8379	539362	13.2675	528065	13.7084	2845503
	19.555	3517.26									28.608	1471.84			11.3212	466230	13.6592	574393	13.5934	534646	13.8477	541049	13.2773	549247	13.7181	2913970
	19.568	3736.04									28.613	8434.03			11.3268	476804	13.669	694690	13.6032	511412	13.8574	516266	13.2871	554939	13.7278	2947281
	19.569	2884.24									28.623	4051.37			11.3366	465347	13.6787	741515	13.613	559585	13.8671	519278	13.297	582697	13.7375	2759248
	19.574	2.00772e+06									28.623	2715.94			11.3465	496733	13.6885	653013	13.6229	549483	13.8769	513556	13.3067	553814	13.7472	2631982
	19.575	960036									28.628	2555.88			11.3563	519720	13.6982	646079	13.6327	542758	13.8866	517526	13.3152	570142	13.7569	2204045
	19.575	7514.97									28.635	2307.36			11.3661	462310	13.708	597784	13.6426	534724	13.8964	526087	13.325	558781	13.7666	1834506
	19.576	9277.77									28.636	213630			11.3759	511300	13.7178	557086	13.6524	539387	13.9062	512856	13.3348	515796	13.7764	1613233
	19.578	14545.3									28.637	4598.94			11.3858	473008	13.7276	522742	13.6595	506349	13.9159	525903	13.3433	529500	13.7861	1397655
	19.58	31838.3									28.638	15967.4			11.3956	481748	13.7374	554230	13.6693	551485	13.9257	526547	13.3531	562666	13.7958	1131282
	19.582	1.01238e+06									28.642	2094.03			11.4055	488313	13.7472	531026	13.6791	549425	13.9355	508323	13.363	561182	13.8055	917830
	19.582	53205.8									28.654	1815.18			11.4154	511687	13.757	535452	13.6834	524067	13.9452	532484	13.3729	573636	13.8153	740040
	19.585	833504									28.656	385.961			11.4252	453460	13.7668	536023	13.6932	537838	13.955	548873	13.3827	545730	13.8249	568800
	19.586	296310									28.671	3403.7			11.435	478670	13.7766	533475	13.703	544605	13.9647	528316	13.3926	571123	13.8347	507184
	19.587	5227.53									28.707	715.618			11.4405	481408	13.7864	446135	13.7128	595925	13.9746	568333	13.4025	557254	13.8445	513990
	19.588	30029.6									28.723	726.62			11.4461	497341	13.7963	508457	13.7226	537978	13.9843	538313	13.4123	526938	13.8542	544777
	19.591	4258.08									28.758	2269.83			11.4532	464065	13.8062	536984	13.7325	553136	13.994	522435	13.4222	529320	13.864	544150
	19.594	5078.43									28.77	1306.71			11.4603	502025	13.816	531946	13.7423	521290	14.0038	510203	13.432	553464	13.8737	522102
	19.612	1955.62									28.773	704.724			11.4658	485942	13.8258	550894	13.7522	546586	14.0136	515422	13.4418	550700	13.8835	540267
	19.642	9216.24									28.79	14548.7			11.47	496325	13.8356	538159	13.762	529160	14.0233	544330	13.4516	550376	13.8932	534838
	19.651	2475.84									28.796	2389.36			11.4743	462461	13.8454	573478	13.7719	554075	14.0331	504127	13.4615	555705	13.9031	501875
	19.804	788517									28.801	1218.05			11.4841	462163	13.8552	557316	13.7818	547961	14.0428	518672	13.4686	526861	13.9128	566504
	19.818	66335.1									28.805	9822.72			11.4883	494921	13.865	552057	13.7915	519698	14.0526	550142	13.4784	565197	13.9225	522759
	19.818	12165.6									28.823	1804.76			11.4968	489922	13.8748	596261	13.8013	523733	14.0623	496981	13.4883	528791	13.9323	542202
	19.82	7399.25									28.831	5359.78			11.5066	473455	13.8846	559452	13.8111	531486	14.0721	537309	13.4981	529508	13.9421	571711
	19.826	8559.39									28.834	21376.6			11.5165	422201	13.8944	494565	13.8209	535422	14.0819	507595	13.5079	542295	13.9518	519478
	19.83	7351.72									28.835	1532.91			11.5264	473996	13.9042	565232	13.8293	548041	14.0917	551378	13.5178	551341	13.9616	554457
	19.832	1962.58									28.836	1386.82			11.5362	471477	13.914	549014	13.8349	547202	14.1015	526285	13.5277	536347	13.9713	544881
	19.846	7737.4									28.879	662.742			11.546	465442	13.9239	550873	13.8447	535296	14.1112	502246	13.5375	580260	13.9811	524143
	19.891	5506.1									28.922	2884.73			11.5559	490772	13.9337	558276	13.8545	533874	14.121	533991	13.5474	559407	13.9908	552827
	19.923	1824.94									28.926	1770.83			11.5657	498286	13.9435	535426	13.8643	583078	14.1307	529566	13.5572	553360	14.0006	508296
	19.949	11529.6									28.929	1018.86			11.5741	453512	13.9533	554701	13.8741	553430	14.1405	513582	13.5671	561269	14.0103	517411
	19.95	40187.9									28.93	654.798			11.5826	459751	13.9631	559767	13.8839	531766	14.1503	509059	13.5769	554524	14.0201	516605
	19.958	3125.96									28.941	1547.51			11.5924	481805	13.9729	540834	13.8937	544183	14.16	546563	13.5868	562549	14.0299	566157
	19.977	11935.1									28.967	4417.48			11.598	482290	13.9828	546808	13.9036	532148	14.1698	520413	13.5967	552036	14.0396	523992
	19.989	1266.31									29.001	6213.37			11.6051	488480	13.9926	495802	13.9134	569608	14.1796	550451	13.6065	557132	14.0494	620437
	20.006	7278.06									29.006	2023.85			11.6149	481137	14.0024	547968	13.9233	537869	14.1893	502914	13.6163	584471	14.0591	675615
	20.009	44099.1									29.05	1.31946e+06			11.6191	473789	14.0122	566469	13.9331	533100	14.1991	508501	13.6218	582008	14.0689	741680
	20.009	3031									29.052	200395			11.6262	460550	14.022	579504	13.9429	555580	14.2088	561228	13.6317	521827	14.0787	860279
	20.015	3794.77									29.053	2836.93			11.6304	487170	14.0318	601505	13.9527	555425	14.2186	521343	13.6415	547463	14.0884	1026199
	20.056	848.608									29.083	4277.34			11.6375	486156	14.0416	621874	13.9625	536889	14.2284	499752	13.6514	547705	14.0981	1179306
	20.065	544.839									29.096	4317.34			11.6417	482883	14.0513	627521	13.9724	541107	14.2381	552000	13.6613	516880	14.1078	1258954
	20.114	2420.12									29.106	54897			11.6472	483140	14.0611	565571	13.9822	528613	14.2479	513548	13.6711	543156	14.1175	1348906
	20.123	2535.37									29.11	30856.4			11.6528	492511	14.0709	531145	13.992	536755	14.2577	534150	13.681	505353	14.1273	1392581
	20.125	14159.5									29.118	2157.05			11.6571	480936	14.0807	541644	14.0019	521956	14.2674	513492	13.6908	535927	14.1371	1538432
	20.148	5099.08									29.121	18866.9			11.6626	426045	14.0905	525216	14.0117	587283	14.2772	492046	13.7007	533332	14.1468	1644516
	20.161	19463.7									29.122	190988			11.6725	480032	14.1003	554654	14.0215	573096	14.2869	529652	13.7105	555901	14.1565	1771569
	20.177	906.801									29.129	10699.6			11.6823	467107	14.1101	590505	14.0313	528986	14.2967	555337	13.7203	495248	14.1662	1738012
	20.181	841.783									29.145	4480.61			11.6922	449915	14.1198	527556	14.0412	559990	14.3064	610447	13.7302	552576	14.1759	1749274
	20.256	2202.33									29.161	3650.57			11.7021	441330	14.1296	532567	14.051	507550	14.3162	662169	13.74	527321	14.1857	1835191
	20.269	5123.54									29.182	1868.05			11.7119	506177	14.1394	530864	14.0608	527965	14.326	692153	13.7498	582823	14.1953	1719905
	20.286	13668.9									29.182	1026.14			11.7216	486152	14.1492	532255	14.0706	541177	14.3357	681397	13.7596	547983	14.205	1651808
	20.304	3144.61									29.189	1176.36			11.7314	719427	14.1589	536868	14.0804	563308	14.3455	700771	13.7681	537698	14.2147	1612982
	20.304	2993.05									29.19	4472.72			11.7412	1149374	14.1687	509001	14.0903	560906	14.3552	644198	13.7779	497837	14.2244	1459128
	20.306	17846.1									29.216	12164.4			11.751	1754197	14.1785	519507	14.1002	514206	14.3649	569139	13.7863	543155	14.2343	1311624
	20.354	23576.9									29.217	17558.4			11.7553	2002399	14.1883	523336	14.11	562626	14.3746	547545	13.7906	538354	14.244	1309968
	20.359	1368.91									29.241	1821.22			11.7624	2386489	14.1981	555707	14.1198	532204	14.3844	525726	13.8005	559484	14.2537	1184032
	20.383	6022.63									29.26	2700.78			11.7694	3004771	14.2079	548320	14.1296	510599	14.3942	557944	13.8076	551917	14.2634	1048915
	20.411	5109.42									29.261	2073.76			11.7749	3437627	14.2178	518636	14.1394	555385	14.4039	493403	13.8174	548715	14.2731	959937
	20.413	18783.8									29.263	1294.07			11.782	3724028	14.2276	549177	14.1492	540356	14.4137	533530	13.8274	506327	14.2829	904165
	20.414	1562.24									29.267	4386.59			11.7875	3751883	14.2374	523051	14.159	560097	14.4234	522411	13.8372	528998	14.2926	685821
	20.436	2104.97									29.287	752.122			11.7918	3842097	14.2472	515366	14.1688	540578	14.4332	513940	13.847	524157	14.3023	594230
	20.446	4535.18									29.323	548.533			11.7959	3743503	14.257	587615	14.1787	553377	14.443	559951	13.8569	526593	14.3121	582843
	20.455	5513.13									29.328	2622.82			11.8014	3780390	14.2668	535338	14.1886	567092	14.4528	569576	13.8668	539671	14.3219	544487
	20.459	6770.55									29.329	2800.76			11.8056	3759094	14.2766	536008	14.1984	561718	14.4625	514463	13.8766	548566	14.3316	549423
	20.481	2696.61									29.336	10613			11.8098	3740354	14.2864	566098	14.2082	547798	14.4724	530785	13.8865	532093	14.3415	551317
	20.505	13950.2									29.336	2701.26			11.814	3423992	14.2963	529041	14.218	504584	14.4821	545837	13.8963	578094	14.3512	519011
	20.517	5427.43									29.359	763.719			11.8238	2925218	14.3061	562980	14.2278	527049	14.4918	478775	13.9062	555013	14.361	526412
	20.57	2168.49									29.377	3511.61			11.8335	2357474	14.3144	549640	14.2376	520259	14.5016	502980	13.916	553909	14.3708	552037
	20.57	1016.74									29.384	12213			11.8434	1818872	14.3187	568680	14.2474	537326	14.5114	500418	13.9259	535546	14.3805	561369
	20.603	12415.5									29.429	1548.45			11.8532	1333141	14.3285	550432	14.2572	545667	14.5211	565258	13.9357	563766	14.3902	569851
	20.643	2789.88									29.438	12311.4			11.863	1035096	14.3383	546144	14.2671	570917	14.5309	548223	13.9455	549032	14.4	616538
	20.646	3652.61									29.471	2858.14			11.8729	782929	14.3481	540524	14.2769	577061	14.5406	524904	13.9553	556110	14.4097	830968
	20.65	7029.06									29.483	1523.34			11.8827	596791	14.3579	547924	14.2867	578811	14.5504	526311	13.9651	549695	14.4194	729975
	20.651	11422.4									29.494	636.059			11.8925	488609	14.3677	536256	14.2965	544603	14.5602	538326	13.9749	507906	14.4291	819849
	20.653	3628.76									29.5	3862.09			11.9023	455597	14.3775	536232	14.3063	533750	14.57	548346	13.9834	539935	14.4388	837471
	20.658	55304.3									29.504	13305.9			11.9121	497395	14.3873	544207	14.3161	533213	14.5797	511056	13.9918	547584	14.4487	743545
	20.659	10882.1									29.51	3358.09			11.9206	494172	14.3971	549055	14.326	551922	14.5895	515159	13.9989	541722	14.4584	722292
	20.661	3529.31									29.521	1583.36			11.9248	507006	14.4069	534629	14.3358	560825	14.5993	536886	14.006	543376	14.468	801937
	20.664	1.60112e+06									29.536	811.538			11.9319	466082	14.4166	541329	14.3456	554202	14.609	554643	14.013	571883	14.4778	737906
	20.667	104897									29.546	15699.1			11.9417	473992	14.4264	552245	14.3554	521631	14.6188	542375	14.0229	567510	14.4876	735038
	20.667	14171.5									29.546	401.857			11.9501	481862	14.4362	556352	14.3653	504485	14.6285	537744	14.0327	531708	14.4973	640772
	20.668	47429.1									29.567	6742.34			11.9544	499980	14.446	530147	14.3751	550854	14.6383	544594	14.0426	532803	14.5071	562276
	20.668	1839.86									29.575	942.555			11.9586	480654	14.4558	498517	14.385	585787	14.6481	476127	14.0524	516182	14.5168	538188
	20.671	16611.1									29.588	21874.6			11.9641	480949	14.4656	571436	14.3948	592091	14.6578	520335	14.0623	535901	14.5266	553120
	20.671	11425.3									29.597	14668.8			11.9696	473483	14.4753	564252	14.4046	542485	14.6676	506300	14.0722	558861	14.5364	536119
	20.671	6298.38									29.6	13096			11.9739	505823	14.4851	526540	14.4144	575293	14.6773	562084	14.082	489505	14.5462	560430
	20.676	44418.3									29.601	12760			11.9809	503843	14.4949	516559	14.4199	566297	14.6871	574130	14.0919	530683	14.5559	509571
	20.698	43028									29.616	35216.7			11.988	514106	14.5046	511994	14.4297	559048	14.6969	550228	14.1017	539855	14.5657	556216
	20.701	4862.5									29.629	5677.6			11.9935	515243	14.5144	524272	14.4395	557788	14.7066	547329	14.1116	541934	14.5754	539071
	20.726	6479.88									29.643	484.303			12.0033	490082	14.5243	531549	14.4494	548317	14.7164	511940	14.1214	542626	14.5852	529154
	20.726	4535.71									29.647	5224.76			12.0132	496103	14.5341	542100	14.4591	555114	14.7262	542348	14.1312	560573	14.5949	544636
	20.727	5409.74									29.647	1585.26			12.0231	485285	14.5439	518285	14.4689	536973	14.7359	511586	14.1411	511842	14.6046	561696
	20.728	26643.2									29.656	14732.5			12.0328	519230	14.5538	574908	14.4788	580846	14.7457	499681	14.1509	562651	14.6144	552794
	20.733	13936.7									29.66	5851.21			12.0426	480703	14.5635	547373	14.4886	501690	14.7555	544168	14.1608	541892	14.6242	498784
	20.734	202851									29.674	1586.27			12.0524	507874	14.572	506339	14.4984	540395	14.7652	556006	14.1706	580398	14.634	562133
	20.734	31093.9									29.677	12132.6			12.0622	512091	14.5818	559502	14.5083	539513	14.7707	528248	14.1803	538094	14.6438	534917
	20.735	8023.7									29.679	1764.41			12.0677	474418	14.5916	556865	14.5181	563369	14.7791	533324	14.1901	556392	14.6535	535964
	20.736	2191.94									29.707	1072.88			12.0719	501623	14.6014	516942	14.5279	563423	14.7888	523754	14.1986	535356	14.6633	535318
	20.739	2741.71									29.742	341.836			12.0775	470139	14.6112	518080	14.5377	533997	14.7986	530256	14.2084	540110	14.673	562096
	20.74	3332.84									29.812	906.672			12.083	459754	14.621	550899	14.5475	527031	14.8084	542831	14.2168	555391	14.6828	555672
	20.744	1770.17									29.819	1271.03			12.0886	440096	14.6307	513044	14.5546	517606	14.8182	484734	14.2267	559145	14.6926	551071
	20.759	1335.16									29.826	2996.49			12.0928	485826	14.6392	567368	14.5631	568225	14.828	524672	14.2365	503311	14.7024	567405
	20.76	1646.45									29.831	1069.42			12.097	470534	14.649	546163	14.5729	552897	14.8378	527542	14.2463	564773	14.7121	516564
	20.772	1275.94									29.856	5480.99			12.1025	473210	14.6588	508581	14.5784	554681	14.8476	532929	14.2561	532567	14.7219	523734
	20.835	1842.61									29.873	3552.94			12.1123	530738	14.6686	538351	14.5855	560640	14.8573	519352	14.266	525437	14.7316	504478
	20.838	2191									29.874	597.909			12.1178	504314	14.6784	542774	14.5954	563281	14.8671	542573	14.2758	573044	14.7414	521909
	20.869	3846.82									29.887	701.176			12.1221	466373	14.6882	575924	14.6052	568090	14.8769	566366	14.2856	518232	14.7512	550582
	20.87	28269.3									29.9	1706.12			12.1262	485770	14.6979	852503	14.6151	565648	14.8866	519002	14.2956	548484	14.7609	540090
	20.872	6235.38									29.908	8150.37			12.1305	518046	14.7077	1464057	14.6249	537810	14.8964	524172	14.3055	523418	14.7707	553051
	20.897	1495.39									29.966	1863.74			12.1376	493800	14.7175	2258735	14.6348	540401	14.9062	512887	14.3153	564237	14.7805	525416
	20.907	5786.45									29.971	11846.6			12.146	489572	14.7272	3154030	14.6447	540190	14.916	511242	14.3251	527349	14.7902	535742
	20.943	4796.52									29.976	2669.19			12.1558	485644	14.737	3875675	14.6545	569444	14.9257	510169	14.335	514638	14.8	493137
	20.944	2745.82									29.988	8130.68			12.1657	521574	14.7467	5379882	14.6644	572196	14.9387	503896	14.3448	542767	14.8097	531346
	20.982	12927.3													12.1755	486006	14.7563	6037379	14.6742	537304	14.946	549712	14.3547	547969	14.8194	533604
	20.984	19128.6													12.1854	454122	14.766	6273915	14.684	516992	14.956	534561	14.3645	517148	14.8292	529051
	20.995	15759.8													12.1952	488364	14.7758	6468591	14.6939	567249	14.9659	556718	14.3743	550454	14.839	535430
	20.997	50146													12.205	488075	14.7855	5905248	14.7037	507229	14.9759	570257	14.3842	579064	14.8488	512481
	21.003	6891.06													12.2149	487077	14.7953	5201837	14.7135	532308	14.9858	508853	14.3897	560432	14.8585	540887
	21.003	6256.75													12.2204	479200	14.8051	4928981	14.7219	589258	14.9957	549539	14.3995	572629	14.8683	566048
	21.008	2381.54													12.226	473311	14.8147	3487856	14.7317	578524	15.0057	529983	14.4094	579552	14.878	535833
	21.008	1316.26													12.2302	463850	14.8245	2710350	14.7372	567795	15.0156	539107	14.4192	562978	14.8878	457480
	21.015	1777.34													12.2357	497844	14.8342	2010792	14.7457	584036	15.0256	510125	14.4291	559958	14.8976	553462
	21.017	4688.59													12.2399	485766	14.844	1421551	14.7554	545027	15.0356	549749	14.4389	540545	14.9073	527755
	21.035	1453.15													12.2441	506149	14.8538	1132001	14.7596	575830	15.0455	527561	14.4487	609423	14.9171	515012
	21.039	4007.27													12.2497	507045	14.8636	867407	14.768	562280	15.0555	523610	14.4585	539661	14.9268	503833
	21.041	7864.42													12.2538	493228	14.8734	732865	14.7778	541167	15.0654	533024	14.4683	526299	14.9367	528353
	21.042	1858.23													12.2582	480262	14.8833	716239	14.7876	543146	15.0753	538708	14.4782	520597	14.9465	558957
	21.046	3349.55													12.2624	474671	14.8931	699694	14.7975	593263	15.0853	539687	14.488	542725	14.9562	526842
	21.066	1278.06													12.2666	489147	14.9029	593182	14.8073	557251	15.0952	552349	14.4978	555262	14.966	525384
	21.074	3667.86													12.2708	492754	14.9127	532510	14.8171	588026	15.1052	509640	14.5077	546719	14.9758	526333
	21.122	7520.74													12.275	498372	14.9226	524998	14.8269	567436	15.1151	502468	14.5176	571764	14.9886	508430
	21.145	4077.2													12.2792	475714	14.9323	558784	14.8368	538833	15.1251	559133	14.5274	550404	14.996	495577
	21.169	4319.04													12.2834	513779	14.9421	537552	14.8466	523655	15.1352	530976	14.5373	583158	15.006	561686
	21.204	5710.96													12.2889	496032	14.9519	518090	14.8565	565680	15.1453	556448	14.5472	566326	15.0159	568134
	21.257	1178.73													12.2961	473171	14.9617	557509	14.8663	540509	15.1541	544390	14.557	538453	15.0259	531154
	21.271	1317.1													12.3059	437496	14.9715	546324	14.8761	584681	15.1642	511214	14.5668	542243	15.0359	564355
	21.273	1027.94													12.3158	519978	14.9786	507951	14.8859	550756	15.1744	571433	14.5767	534408	15.0458	530946
	21.276	4254.99													12.3257	513396	14.9883	543976	14.8958	547579	15.1842	554655	14.5865	542048	15.0558	547203
	21.28	1482.16													12.3355	467745	14.9981	537585	14.9042	544520	15.194	560623	14.5963	567259	15.0657	563355
	21.282	6639.42													12.3454	479213	15.0079	547529	14.914	551662	15.2038	528865	14.6061	535892	15.0756	538808
	21.283	13103.3													12.3552	481810	15.0177	519695	14.9239	564490	15.2137	503748	14.616	552452	15.0856	503292
	21.284	5626.26													12.3636	540487	15.0275	525214	14.9337	538825	15.2235	522640	14.6259	589517	15.0956	534048
	21.284	4502.9													12.3707	479567	15.0373	551231	14.9435	571753	15.2333	547348	14.6357	548751	15.1055	543265
	21.284	4405.86													12.3749	465548	15.047	558104	14.9534	507294	15.2431	522455	14.6456	550404	15.1155	536048
	21.284	939.175													12.3833	501272	15.0568	565349	14.9605	498374	15.2529	569695	14.6554	578756	15.1255	528732
	21.285	47825.7													12.3875	488921	15.0666	562844	14.9703	553009	15.2627	522650	14.6653	556161	15.1354	535162
	21.287	21829.5													12.3918	488660	15.0764	509348	14.9801	573840	15.2725	508075	14.6751	533024	15.1453	557595
	21.287	6958.46													12.396	483996	15.0862	526804	14.99	548021	15.2823	513918	14.6849	545853	15.1553	520943
	21.288	25501.3													12.4002	348355	15.096	572669	14.9999	559183	15.2921	548804	14.6948	525030	15.1653	514496
	21.289	297680													12.4046	415392	15.1059	508634	15.0097	545128	15.3019	533143	14.7046	519815	15.1753	551989
	21.289	32568.7													12.4088	451487	15.1157	518268	15.0196	579880	15.3117	491478	14.7117	558028	15.1852	540615
	21.292	5486.18													12.4131	441737	15.1255	546849	15.0294	539433	15.3215	503175	14.7215	537022	15.1953	542947
	21.311	3731.93													12.4173	480398	15.1353	575273	15.0392	538395	15.3312	542412	14.7313	531533	15.2055	558497
	21.319	2408.75													12.4215	476564	15.1451	550329	15.049	575193	15.341	555497	14.7411	506783	15.2144	532970
	21.378	139945													12.4286	505308	15.1549	557486	15.0588	543898	15.3507	545093	14.7509	500106	15.2244	506305
	21.379	672156													12.4328	473829	15.1647	520310	15.0687	573614	15.3605	500697	14.7608	536238	15.2342	543616
	21.38	51387.6													12.4371	508171	15.1746	539190	15.0785	580443	15.3702	522153	14.7707	563446	15.244	545686
	21.389	2819.05													12.4413	523139	15.1844	526635	15.0883	538465	15.3773	564847	14.7805	552321	15.2538	575791
	21.397	2914.91													12.4468	467432	15.1942	528196	15.0981	543538	15.3871	488804	14.7904	502581	15.2636	522438
	21.402	54643.6													12.4524	535990	15.2041	542683	15.1079	567642	15.3969	527060	14.8002	561161	15.2735	582236
	21.402	14634.6													12.4608	532405	15.2138	521452	15.1178	588173	15.4066	557696	14.81	553431	15.2833	538935
	21.414	8014.02													12.4707	518977	15.2209	547044	15.1276	559237	15.4164	555035	14.8198	534734	15.2931	541603
	21.417	3501.61													12.4805	516050	15.2308	520358	15.1374	552986	15.4262	551232	14.8297	548117	15.3029	555248
	21.419	4873.58													12.4904	509518	15.2406	551038	15.1472	547247	15.436	545657	14.8395	552445	15.3127	502564
	21.419	2245.7													12.5002	501902	15.2504	574759	15.1571	554335	15.4458	540865	14.8493	519071	15.3224	525208
	21.42	3736.55													12.5101	511827	15.2602	514113	15.167	532047	15.4555	508946	14.8591	535859	15.3322	507035
	21.424	16239.5													12.5199	526338	15.27	547144	15.1768	535359	15.4653	538567	14.8689	537566	15.342	517242
	21.444	12275.9													12.5297	479900	15.2798	568257	15.1866	563698	15.4751	494595	14.8788	471255	15.3518	514884
	21.482	1984.02													12.5352	498261	15.2896	558509	15.1964	557706	15.4849	519382	14.8886	538931	15.3615	548690
	21.497	5544.35													12.5394	501030	15.2994	547388	15.2063	557555	15.4946	547233	14.8985	541878	15.3713	520605
	21.529	1083.28													12.5436	528396	15.3092	540464	15.2161	530124	15.5044	522326	14.9083	518997	15.3811	532422
	21.534	7132.9													12.5479	509441	15.319	544996	15.226	589245	15.5142	526432	14.9181	548666	15.3909	556263
	21.544	25149.3													12.5521	532194	15.3289	542453	15.2357	531391	15.5239	571311	14.928	526693	15.4006	554033
	21.568	12196.1													12.5576	500474	15.3387	599560	15.2412	522670	15.5337	534888	14.9378	534263	15.4104	562460
	21.584	3850.58													12.5619	506526	15.3485	543093	15.251	569131	15.5435	527570	14.9477	561768	15.4202	606347
	21.601	8349.71													12.569	506905	15.3583	473201	15.2609	563967	15.5533	529373	14.9575	544674	15.43	922610
	21.61	8485.54													12.5732	499528	15.3682	512371	15.2707	546018	15.5631	549481	14.9673	501003	15.4397	1431846
	21.618	2739.25													12.5774	495039	15.3781	557795	15.2805	540686	15.5729	524509	14.9772	526338	15.4495	1907996
	21.639	5719.49													12.5816	481888	15.3879	574590	15.2904	533665	15.5826	533227	14.987	560100	15.4592	2429802
	21.677	1875.26													12.5858	494500	15.3978	573146	15.3003	528460	15.5924	545852	14.9968	524175	15.4688	3082715
	21.689	6996.18													12.5901	506320	15.4076	583324	15.3101	577810	15.6022	533135	15.0066	539843	15.4784	3317176
	21.69	797.062													12.5944	464016	15.4204	549225	15.32	548025	15.612	510368	15.0164	585965	15.488	3651380
	21.691	7848.03													12.5986	506204	15.4282	525355	15.3298	536011	15.6218	527762	15.0263	567347	15.4976	3122653
	21.696	11954.2													12.6029	484443	15.4383	553698	15.3396	574104	15.6316	547791	15.0361	574123	15.5072	2696515
	21.701	113091													12.6071	488259	15.4482	533702	15.3495	574160	15.6414	539924	15.0459	545977	15.5169	2494396
	21.704	4230.41													12.6126	489505	15.4581	538626	15.3593	545427	15.6512	526330	15.0557	549172	15.5262	2003137
	21.706	1984.45													12.6225	490357	15.468	565082	15.3691	532990	15.661	508251	15.0655	511676	15.5345	1603368
	21.711	1521.87													12.6323	511719	15.478	565493	15.3789	566937	15.6708	555822	15.0754	565881	15.5443	1263590
	21.717	4043.5													12.6422	501437	15.4879	604670	15.3859	524403	15.6806	530945	15.0852	560853	15.5539	1000203
	21.724	2541.18													12.652	504556	15.4979	579044	15.3914	589501	15.6904	532571	15.095	571632	15.5636	866242
	21.731	7466.06													12.6619	503125	15.5078	590636	15.4013	558344	15.7001	531974	15.1048	550273	15.5733	844633
	21.81	39502.2													12.6718	466305	15.5178	558002	15.4111	560153	15.7099	531422	15.1147	540148	15.5831	909255
	21.834	4610.88													12.6816	481015	15.5278	555791	15.4209	546576	15.7197	504402	15.1245	542776	15.5928	809812
	21.834	3068.97													12.6871	529972	15.5378	542010	15.4308	525537	15.7294	543227	15.1343	522714	15.6025	821616
	21.837	33965.2													12.6927	461073	15.5477	545087	15.4407	557105	15.7393	517386	15.1442	538889	15.6123	728278
	21.837	3393.51													12.6982	485054	15.5577	543715	15.4505	559893	15.749	576179	15.154	554072	15.622	658417
	21.839	602266													12.7024	503284	15.5677	523232	15.4604	545936	15.7587	526072	15.1638	512883	15.6318	567674
	21.841	29947.7													12.7066	504298	15.5777	516384	15.4702	543143	15.7685	572884	15.1736	554748	15.6415	541764
	21.846	993.605													12.7108	506898	15.5877	489107	15.4801	545794	15.7784	546945	15.1835	536157	15.6513	563844
	21.849	25949.7													12.7163	489578	15.5977	586652	15.49	566367	15.7882	514947	15.1919	557210	15.6611	537234
	21.854	23960.4													12.7247	469904	15.6077	583754	15.4999	540669	15.798	538707	15.2017	530622	15.6708	587105
	21.855	2208.99													12.7289	553776	15.6176	586476	15.5097	536565	15.8077	520382	15.2116	557646	15.6806	571093
	21.856	4510.76													12.7331	504327	15.6277	542881	15.5195	553465	15.8175	519159	15.2213	530862	15.6903	581261
	21.86	2356.55													12.7373	506238	15.6377	551509	15.5293	581643	15.8272	509868	15.2312	555389	15.7001	555777
	21.879	41277.4													12.7457	496010	15.6479	569293	15.5391	529625	15.837	574181	15.241	553231	15.7099	550697
	21.879	14326.6													12.7513	544785	15.6568	581641	15.5489	546064	15.8468	539512	15.2508	524589	15.7197	557828
	21.882	6730.6													12.7555	498248	15.6657	554436	15.5559	538714	15.8566	541572	15.2607	543436	15.7295	539388
	21.923	11940.6													12.7598	478657	15.6755	551173	15.5658	546104	15.8664	516881	15.2705	527477	15.7392	571581
	21.943	11890													12.764	516398	15.6854	959854	15.5756	589889	15.8762	534637	15.2804	501844	15.749	567831
	21.953	2270.95													12.7725	513501	15.6952	1556850	15.5854	568284	15.8859	509696	15.2902	531688	15.7587	544853
	21.979	9928.28													12.781	541041	15.7051	2304585	15.5952	566693	15.8957	562283	15.3001	561057	15.7685	525824
	22.004	1144.45													12.7908	506478	15.7148	3767560	15.6051	548821	15.9055	549103	15.3099	532883	15.7783	552109
	22.029	6218.55													12.8007	495050	15.7244	5465733	15.6149	564143	15.9153	502676	15.3198	538532	15.7881	557858
	22.066	38524.8													12.8105	479629	15.734	7521807	15.6248	558730	15.9251	507838	15.3295	525312	15.7978	557393
	22.082	1713.02													12.8203	515938	15.7435	9263461	15.6347	562913	15.9335	561805	15.3394	533351	15.8076	550297
	22.089	281700													12.8301	522512	15.7473	8822163	15.6445	551369	15.9433	535064	15.3492	524494	15.8174	574981
	22.09	25385.7													12.8399	434376	15.7525	9610288	15.6543	530019	15.953	508246	15.359	572430	15.8272	503787
	22.091	12251.9													12.8471	461617	15.7577	11086506	15.6642	575077	15.9628	491806	15.3688	528799	15.837	556686
	22.107	51771.6													12.8541	464121	15.7629	10041665	15.674	549164	15.9727	517995	15.3759	567768	15.8468	529085
	22.107	2637.68													12.8584	507828	15.7668	10197255	15.6838	550446	15.9825	513492	15.3857	522679	15.8565	579508
	22.118	1420.84													12.8626	513910	15.7736	9304122	15.6936	558863	15.9922	507605	15.3956	544209	15.8663	543643
	22.132	1318.97													12.8668	500203	15.7831	8739645	15.7034	578735	16.002	564523	15.4054	517220	15.8761	495521
	22.158	2092.4													12.8711	503680	15.7926	6696766	15.7089	542494	16.0118	509391	15.4152	582612	15.8858	573135
	22.17	68629.6													12.8766	524849	15.8018	5865373	15.7187	564442	16.0216	553873	15.4251	551989	15.8955	569631
	22.174	886.149													12.8808	501278	15.8114	4063023	15.7285	580300	16.0313	565803	15.4349	539725	15.9053	521386
	22.177	2295.05													12.8851	518515	15.821	3037348	15.737	579891	16.041	505807	15.4448	534677	15.9151	578726
	22.186	3790.68													12.8894	501444	15.8307	2105115	15.7468	554732	16.0509	568898	15.4547	555693	15.9248	570215
	22.186	3733.57													12.8935	533084	15.8405	1642703	15.7566	542021	16.0606	524976	15.4645	582665	15.9346	951836
	22.188	1943.29													12.8978	507233	15.8502	1240790	15.7664	549443	16.0704	492912	15.4744	515818	15.9443	1475388
	22.207	1666.71													12.902	513660	15.86	983696	15.7763	527008	16.0801	550064	15.4842	505348	15.9541	2061169
	22.224	6952.8													12.9063	513529	15.8698	738377	15.7861	569256	16.0898	574338	15.4941	576322	15.9637	2951748
	22.236	16815.3													12.9105	458771	15.8796	617984	15.796	548259	16.0996	520752	15.504	531646	15.9735	3681257
	22.236	5684.09													12.9147	459227	15.8895	539610	15.8058	553724	16.1094	563390	15.5138	562318	15.9832	4698637
	22.245	2228.42													12.9203	511539	15.8993	567640	15.8156	538360	16.1191	520304	15.5237	574998	15.9929	5075956
	22.251	2676.11													12.9301	486267	15.9091	553196	15.8254	558666	16.1289	522529	15.5335	530614	16.0026	5667154
	22.253	16877.1													12.9399	505510	15.9189	546916	15.8352	540108	16.1387	581509	15.5434	548224	16.0123	5454065
	22.256	2902.17													12.9497	505590	15.9288	526944	15.8437	563826	16.1484	508612	15.5532	574237	16.0219	5204740
	22.277	1660.5													12.9596	508956	15.9387	565258	15.8535	518570	16.1582	511876	15.5631	563787	16.0316	4740469
	22.314	2.15316e+06													12.9694	522719	15.9485	817483	15.8639	569195	16.1679	528875	15.5729	572775	16.0414	3865590
	22.316	728646													12.9792	475309	15.9583	1191307	15.8738	579674	16.1777	510762	15.5828	539450	16.0509	3202689
	22.316	8899.27													12.989	496626	15.9681	1829926	15.881	589062	16.1875	542400	15.5926	558287	16.0606	2404201
	22.343	8002.47													12.9988	503138	15.9764	2595843	15.891	528346	16.1972	540961	15.6024	544573	16.0704	1865871
	22.349	234120													13.003	475127	15.9834	2972979	15.9009	555963	16.207	527729	15.6122	559604	16.0797	1317550
	22.35	1.02401e+06													13.0085	492927	15.9932	3474813	15.9081	527745	16.2167	539675	15.6221	569008	16.0893	1030164
	22.381	16252													13.0127	479333	16.0029	3920740	15.9181	530614	16.2265	526817	15.6319	536721	16.0991	752758
	22.388	5313.78													13.0169	488466	16.0126	4185999	15.9281	586247	16.2363	516043	15.6417	540391	16.1089	562222
	22.436	3581.25													13.0225	495240	16.0196	4474317	15.9382	588907	16.246	544014	15.6502	574809	16.1185	554553
	22.45	1680.81													13.0267	489059	16.0294	3977083	15.9482	584421	16.2558	531933	15.6601	559516	16.1283	528546
	22.459	48683.2													13.0365	524300	16.0392	3575693	15.9582	588195	16.2655	546160	15.6699	551089	16.138	556260
	22.495	3328.63													13.0407	499757	16.0489	3203341	15.9683	595485	16.2753	526257	15.6798	563873	16.1478	545702
	22.514	1689.28													13.0449	510919	16.0587	2497648	15.9783	613746	16.285	541684	15.6895	547053	16.1576	513149
	22.523	44663.1													13.0492	491319	16.0684	1943085	15.9883	574365	16.2948	572234	15.6994	581908	16.1673	527366
	22.561	2722.81													13.0534	508336	16.0779	1387776	15.9983	564350	16.3045	564940	15.7092	556776	16.1771	554156
	22.578	4639.99													13.0577	484610	16.0877	1113129	16.0084	616605	16.3142	538252	15.719	555738	16.1868	528053
	22.584	10739.6													13.0619	540567	16.0974	763561	16.0184	561115	16.324	555081	15.7289	571355	16.1966	554300
	22.585	2370.37													13.0674	727793	16.1073	592973	16.0284	524696	16.3337	565025	15.7388	524626	16.2063	544490
	22.601	13696.2													13.0716	1028082	16.117	547368	16.0384	583783	16.3435	531419	15.7487	540891	16.2161	540889
	22.603	5017.71													13.08	1562074	16.1269	541609	16.0484	552737	16.3533	544363	15.7585	556557	16.2259	522398
	22.606	17877.3													13.0871	2350479	16.1367	539297	16.0584	557517	16.3631	555736	15.7684	559858	16.2356	572844
	22.621	938.673													13.0969	3715369	16.1465	559514	16.0683	524282	16.3729	536948	15.7782	525621	16.2453	727504
	22.622	41066													13.1067	5602833	16.1563	538176	16.0769	572737	16.3826	525684	15.7912	523680	16.2551	827941
	22.625	9751.27													13.1165	8167105	16.1661	563628	16.0869	543335	16.3924	560157	15.799	550675	16.2649	1008115
	22.64	2054.92													13.1263	10727797	16.1759	562215	16.097	579002	16.4022	540237	15.8089	592541	16.2746	1082123
	22.642	2561.62													13.1359	14170645	16.1858	553590	16.1071	571105	16.4119	545466	15.8189	560121	16.2843	1303883
	22.655	1768.43													13.1455	16604866	16.1956	551087	16.1158	569212	16.4216	573400	15.8289	552922	16.2941	1471430
	22.7	2400.2													13.1495	16791074	16.2055	556203	16.1257	572198	16.4314	580571	15.8388	543007	16.3039	1655845
	22.706	5094.47													13.1535	19127030	16.2152	569511	16.1356	592898	16.4412	551587	15.8487	570314	16.3136	1748943
	22.709	566.302													13.1576	19444604	16.225	511677	16.1455	574345	16.4509	550608	15.8543	530024	16.3233	2012635
	22.716	5745.04													13.1616	20103368	16.2348	522130	16.1553	565873	16.4607	535129	15.8643	595613	16.333	2086653
	22.724	1873.08													13.1656	18618206	16.2446	592544	16.1652	607837	16.4704	512798	15.8742	543805	16.3427	2291672
	22.819	11772.5													13.1696	19588520	16.2544	533882	16.175	575363	16.4802	516000	15.8841	562690	16.3524	2333526
	22.83	45276.2													13.1736	19827844	16.2642	539093	16.1849	535229	16.4899	522656	15.8941	525592	16.3622	2543979
	22.83	18632.4													13.1776	19409126	16.274	564626	16.1947	543520	16.4996	550542	15.9041	557354	16.3719	2320233
	22.832	353921													13.1816	19501010	16.2839	519015	16.2046	544388	16.5094	579439	15.9142	561075	16.3816	2458949
	22.833	6.18236e+06													13.1856	17908374	16.2936	577908	16.2144	559603	16.5177	556052	15.9242	538974	16.3913	2414719
	22.839	108037													13.1961	15732968	16.3034	544796	16.2243	583541	16.5274	593106	15.9343	527570	16.4009	2232659
	22.84	28095.6													13.2058	14193916	16.3132	564710	16.2342	530341	16.5372	639479	15.9443	540818	16.4106	2234442
	22.849	27126.4													13.2154	11566967	16.323	531910	16.244	571667	16.5469	672938	15.9543	510670	16.4204	2067929
	22.969	3922.8													13.2234	9439360	16.3328	522956	16.2538	543870	16.5566	692558	15.9643	589442	16.4301	2068208
	23.003	25199.2													13.2328	7824077	16.3426	579096	16.2637	534702	16.5664	564838	15.9743	563286	16.4397	1779252
	23.004	6686.34													13.2426	5336858	16.3524	536189	16.2735	525684	16.5761	579005	15.9843	567185	16.4494	2348086
	23.034	4108.21													13.2523	4248120	16.3622	541041	16.2833	514503	16.5859	537338	15.9943	559781	16.4591	2857074
	23.04	11960.7													13.2619	3323339	16.3721	593089	16.2931	547646	16.5956	571017	16.0042	537985	16.4688	3579214
	23.04	1389.98													13.2703	2680097	16.3819	549143	16.3029	542885	16.6054	541458	16.0115	557633	16.4784	4028417
	23.065	9274.33													13.2801	1968318	16.3917	539734	16.3127	573375	16.6152	565015	16.0215	563783	16.488	5392793
	23.075	3695.43													13.2842	1999773	16.4015	546079	16.3226	569195	16.625	532222	16.0315	544781	16.4976	6852324
	23.08	4724.07													13.2884	1837705	16.4113	557711	16.3324	544677	16.6348	546642	16.0389	571094	16.5072	7877986
	23.081	1688.73													13.2982	1448191	16.4211	826996	16.3422	544923	16.6445	509540	16.0489	549621	16.5169	8981049
	23.102	103168													13.3024	1375116	16.4308	1035356	16.3521	536170	16.6543	549417	16.0591	561751	16.5265	8625579
	23.106	52935.6													13.3122	1146354	16.4351	1243460	16.3619	535161	16.6641	564884	16.069	540214	16.5361	8793927
	23.113	3765.55													13.3206	945451	16.4448	1663161	16.3717	591489	16.6738	549417	16.0789	529143	16.5456	8707314
	23.122	1348.24													13.3304	913771	16.4545	2349878	16.3815	611412	16.6836	568396	16.0888	584719	16.5553	7892755
	23.144	79766.2													13.3402	779575	16.4643	2715699	16.39	570033	16.6934	537534	16.0987	589295	16.5643	6962640
	23.167	2103.65													13.35	591863	16.4739	3030204	16.3984	569101	16.7032	555733	16.1085	549620	16.574	5533831
	23.17	17696.8													13.3584	500416	16.4837	4042958	16.4055	559466	16.7129	551826	16.1184	537796	16.5836	4332099
	23.179	895.399													13.3669	508763	16.4934	6523798	16.414	580410	16.7227	539801	16.1283	546126	16.5933	3401075
	23.182	15752.8													13.3768	494674	16.503	7816122	16.4238	545607	16.7324	538250	16.1381	547906	16.603	2482399
	23.202	807.361													13.3866	488686	16.5127	9748133	16.4337	552782	16.7422	574992	16.148	504063	16.6128	2090603
	23.208	876.031													13.3964	500566	16.5223	11055907	16.4435	560084	16.752	514733	16.1578	572725	16.6224	1533339
	23.221	8979.65													13.4062	495476	16.5319	12446151	16.4533	551545	16.7617	538723	16.1676	543030	16.6322	1190322
	23.258	1482.78													13.416	523747	16.5416	13300979	16.4633	591460	16.7715	536392	16.1774	561185	16.642	862026
	23.272	1748.84													13.4202	460403	16.5512	13490335	16.4731	519482	16.7813	533735	16.1859	577060	16.6517	737790
	23.276	539.613													13.4257	508681	16.5607	12425929	16.4829	559290	16.791	527515	16.1944	569714	16.6615	557876
	23.278	74786.5													13.4312	521092	16.5689	10943488	16.4928	563261	16.8008	559526	16.2015	595263	16.6713	539698
	23.335	2589.28													13.4367	516741	16.5786	9787186	16.5026	542871	16.8105	561054	16.2112	571782	16.6811	543045
	23.351	6829.51													13.4409	468723	16.5877	7578967	16.5124	590714	16.8204	549880	16.2168	545046	16.6908	525528
	23.365	2484.26													13.448	466425	16.5974	6243121	16.5222	563500	16.8301	529901	16.2239	546747	16.7006	549003
	23.371	937.144													13.4535	548158	16.6067	4893142	16.5321	551545	16.8399	535517	16.2338	534516	16.7103	582614
	23.395	2061.46													13.4619	493168	16.6164	3927783	16.542	509841	16.8496	558628	16.2436	539735	16.7201	540942
	23.396	2108.04													13.469	503702	16.626	3017254	16.5518	559915	16.8593	574742	16.2535	550092	16.7299	558379
	23.404	4163.86													13.4788	487599	16.6344	2261217	16.5617	549078	16.8691	556846	16.2633	530861	16.7396	538263
	23.413	13812.5													13.4887	463737	16.6441	1771153	16.5715	524368	16.8762	496793	16.2732	551742	16.7493	524318
	23.416	13793.9													13.4985	519054	16.6539	1342397	16.5813	558082	16.8859	580070	16.283	556048	16.759	536315
	23.429	12915.8													13.5084	489182	16.6636	1101350	16.5911	568478	16.8957	552211	16.2929	562356	16.7674	542053
	23.452	5569.35													13.5182	470730	16.6735	922448	16.601	554392	16.9055	521757	16.3028	564059	16.7771	525506
	23.472	2158.88													13.5281	519951	16.6833	768639	16.6108	558327	16.9153	551437	16.3126	554484	16.7869	576736
	23.478	12041													13.538	482614	16.693	625254	16.6207	516419	16.925	523188	16.3224	531948	16.7967	527407
	23.486	4876.61													13.5477	497017	16.7029	619984	16.6305	543792	16.9348	607849	16.3309	562873	16.8064	548947
	23.488	935.895													13.5548	498860	16.7126	542718	16.6403	517345	16.9446	573362	16.3393	535518	16.8162	557723
	23.492	1264.91													13.559	486345	16.7224	527514	16.6501	548026	16.9544	561586	16.3449	558125	16.8259	560269
	23.495	1459.47													13.5632	509580	16.7323	529601	16.6599	562269	16.9641	566580	16.3533	549626	16.8357	535377
	23.512	5980.35													13.5675	468469	16.7421	573929	16.6697	551066	16.9739	546850	16.3631	540286	16.8454	525409
	23.524	2880.87													13.5746	462517	16.7519	538117	16.6795	531700	16.9837	529203	16.3673	557423	16.8552	541197
	23.525	3752.47													13.5843	502294	16.7617	599887	16.6893	552675	16.9934	558748	16.3728	571453	16.8649	552801
	23.558	2876.48													13.5886	485023	16.7715	575198	16.6992	568670	17.0032	546031	16.3827	569961	16.8747	509297
	23.589	1878.73													13.5984	511265	16.7813	537276	16.709	574545	17.0129	537333	16.3898	513872	16.8845	531743
	23.59	2279.47													13.6068	469965	16.7912	521471	16.7161	569598	17.0227	542515	16.3996	595255	16.8943	583992
	23.593	1586.57													13.6167	503308	16.801	542724	16.7259	566124	17.0325	509033	16.4095	560050	16.9041	562903
	23.599	1854.13													13.6265	538463	16.8107	565401	16.7357	566001	17.0422	537281	16.4194	569826	16.9139	524725
	23.616	6098.26													13.6363	496523	16.8206	562525	16.7456	580965	17.052	519012	16.4293	538108	16.9237	518885
	23.644	6260.54													13.6461	500289	16.8304	542883	16.7553	551920	17.0617	526634	16.4391	528758	16.9335	545487
	23.689	2780.53													13.656	508684	16.8402	567410	16.7652	572455	17.0715	562980	16.449	531204	16.9432	550765
	23.713	67933.3													13.6659	484108	16.8499	507316	16.775	543374	17.0812	524716	16.4588	534936	16.953	547867
	23.713	52188.5													13.6756	486584	16.8571	564819	16.7849	597529	17.091	584918	16.4686	551524	16.9627	537285
	23.714	448700													13.6828	473386	16.8669	533996	16.7947	522646	17.1007	536102	16.4785	556991	16.9725	513492
	23.72	757.558													13.6926	471658	16.8768	569610	16.8045	546923	17.1104	565327	16.4883	558479	16.9823	569180
	23.738	6811.31													13.6997	511992	16.8865	561743	16.8144	574573	17.1202	582720	16.4981	594442	16.9921	581798
	23.738	5703.71													13.7052	490492	16.8964	541802	16.8243	562464	17.1299	554444	16.5037	585729	17.0019	549331
	23.745	66929													13.7094	497333	16.9062	560036	16.8342	584496	17.1397	531325	16.5121	529345	17.0116	509309
	23.752	2349.32													13.7136	487338	16.9161	503705	16.844	568809	17.1495	527087	16.5219	558708	17.0214	540814
	23.755	50622.9													13.7178	498674	16.9259	578679	16.8526	546626	17.1592	561373	16.5317	570060	17.0312	504995
	23.755	12871.2													13.7249	532954	16.9357	540504	16.8624	542157	17.169	545928	16.5415	571476	17.0409	568363
	23.774	8287.57													13.7347	498788	16.9455	539374	16.8722	529169	17.1788	581180	16.5513	544712	17.0507	549914
	23.78	2829.16													13.7389	550500	16.9553	559537	16.882	559953	17.1885	521076	16.5612	547882	17.0605	564866
	23.788	10333.4													13.7486	479350	16.9623	531168	16.8918	572920	17.1983	532270	16.571	556959	17.0703	567791
	23.791	35790.7													13.7571	495047	16.9721	538057	16.9017	558089	17.208	518923	16.5753	567445	17.08	552884
	23.793	2388.09													13.767	477472	16.982	540049	16.9115	555760	17.2178	550689	16.5851	543713	17.0898	569272
	23.795	2820.91													13.7768	486656	16.9917	559852	16.9213	553907	17.2275	546475	16.595	556055	17.0996	582294
	23.817	9420.03													13.7867	495390	17.0016	509222	16.9311	572478	17.2373	522984	16.6049	577343	17.1093	551451
	23.819	10132.1													13.7965	488837	17.0114	533458	16.9382	549168	17.2471	522554	16.6147	526686	17.1191	566965
	23.828	21227.7													13.8061	506907	17.0212	582907	16.948	549453	17.2569	523197	16.6246	567439	17.1288	537678
	23.847	6437.97													13.816	533155	17.031	561606	16.9578	542579	17.2667	573512	16.6344	556611	17.1386	564215
	23.85	11317.7													13.8258	468285	17.0408	542898	16.9677	579987	17.2764	566199	16.6443	550945	17.1484	555248
	23.851	9048.46													13.8342	477834	17.0506	549755	16.9775	562897	17.2862	531264	16.6542	555585	17.1582	521994
	23.857	1707.53													13.844	506001	17.0604	515015	16.9873	562005	17.296	567069	16.664	574053	17.168	541259
	23.861	17069.8													13.8495	484513	17.0702	513583	16.9972	565186	17.3058	537611	16.6739	556434	17.1777	564591
	23.885	11250.7													13.8565	487793	17.08	547918	17.007	542158	17.3156	554760	16.6837	525621	17.1875	515087
	23.901	8817.73													13.862	489890	17.0898	545769	17.0169	512768	17.3254	578868	16.6935	533274	17.1972	589062
	23.92	1282.02													13.8662	462449	17.0995	535051	17.0267	556981	17.3351	561372	16.7007	542304	17.207	536660
	23.932	3219.55													13.8717	505152	17.1093	543232	17.0365	527641	17.3449	537089	16.7104	559792	17.2167	534425
	23.937	9769.89													13.8759	500943	17.1191	529881	17.0463	536558	17.3546	519867	16.716	508155	17.2265	550866
	23.975	2479.76													13.8802	482619	17.1288	560369	17.0561	557934	17.3644	537536	16.7258	548001	17.2363	535868
	24.019	8806.92													13.8886	477855	17.1386	534168	17.0659	547768	17.3741	526536	16.7356	568633	17.2462	567569
	24.022	1758.79													13.8942	493083	17.1485	560468	17.0758	581026	17.3839	526413	16.7455	596714	17.2559	543093
	24.032	8133.2													13.8984	478677	17.1583	555040	17.0856	571560	17.3937	528905	16.7553	548936	17.2657	545364
	24.083	9832.74													13.9081	495624	17.1681	535605	17.0953	562871	17.4034	542847	16.7652	567502	17.2755	570612
	24.093	1933.81													13.9153	490678	17.1779	562366	17.1024	528615	17.4132	512732	16.775	567677	17.2852	527027
	24.099	1654.14													13.925	485038	17.1877	548244	17.1123	555293	17.4229	528908	16.7849	551149	17.295	567057
	24.108	1265.29													13.9349	492855	17.1976	512689	17.1221	555288	17.4326	547857	16.7948	567516	17.3048	551139
	24.109	23960.1													13.9448	485951	17.2074	526169	17.1319	571090	17.4424	551648	16.8046	534148	17.3145	566841
	24.114	3835.46													13.9546	476129	17.2172	568903	17.1418	559300	17.4478	533832	16.8144	552617	17.3243	553701
	24.124	1216.55													13.9644	515890	17.227	573762	17.1516	567630	17.4575	514197	16.8242	534259	17.3341	571075
	24.145	44468.5													13.9742	534435	17.2367	583641	17.1614	575177	17.4673	554417	16.8341	538013	17.3438	545100
	24.147	10723.6													13.9841	495574	17.2466	565831	17.1713	557499	17.477	544276	16.8425	540246	17.3536	521959
	24.154	3884.48													13.9939	498672	17.2564	569911	17.1811	556780	17.4867	563138	16.8523	528701	17.3634	555131
	24.163	3746.2													14.0036	482987	17.2661	551506	17.1909	538038	17.4965	530720	16.8622	553290	17.3731	553918
	24.165	80923.1													14.0078	490446	17.276	577091	17.2008	540760	17.5062	560671	16.8677	576877	17.3829	495375
	24.178	15462													14.0133	467242	17.2858	544916	17.2106	571135	17.516	572183	16.8776	534336	17.3926	546011
	24.19	20756.4													14.0175	509132	17.2956	572480	17.2204	546645	17.5257	541465	16.8874	537810	17.4024	586612
	24.202	1237.03													14.0246	533912	17.3054	523239	17.2302	531865	17.5355	551604	16.8958	527351	17.4121	546764
	24.221	1681.71													14.0288	517053	17.3152	567121	17.2386	531254	17.5452	570547	16.9043	570129	17.4219	535811
	24.234	30841													14.033	501339	17.3251	540415	17.2484	524343	17.555	540120	16.9142	577481	17.4316	557153
	24.239	4305.72													14.0401	534065	17.3349	536179	17.2555	551792	17.5647	553098	16.924	543162	17.4413	544664
	24.25	3217.16													14.0443	460609	17.3447	542748	17.2654	559806	17.5745	533374	16.9338	558579	17.4511	577717
	24.254	3888.52													14.0498	472203	17.3545	559064	17.2752	592699	17.5842	575285	16.9437	539699	17.4608	529934
	24.265	6079.64													14.0596	490590	17.3643	535579	17.285	590092	17.594	514257	16.9535	537850	17.4707	575109
	24.266	3638.36													14.0667	486774	17.3741	545177	17.2949	576024	17.6038	537530	16.9633	571029	17.4804	504897
	24.273	1370.89													14.0738	494884	17.3839	551770	17.3047	567167	17.6136	540398	16.9732	563042	17.4902	542980
	24.288	20385.4													14.0837	475576	17.3937	569375	17.3145	562434	17.6233	518808	16.983	566927	17.5	563823
	24.295	3644.56													14.0936	492022	17.4035	536158	17.3243	566590	17.6331	543629	16.9928	544933	17.5097	534813
	24.299	8212.6													14.1034	452540	17.4134	560624	17.3342	558346	17.6428	563515	17.0027	522314	17.5195	569113
	24.306	1585.78													14.1132	496119	17.4232	539634	17.344	592455	17.6526	523021	17.0125	537948	17.5293	556029
	24.315	4742.41													14.123	498940	17.433	559705	17.3538	578666	17.6624	525851	17.0223	548612	17.539	548335
	24.322	6818.91													14.1329	511151	17.4428	591934	17.3636	548924	17.6722	508016	17.0321	560020	17.5488	532087
	24.326	1074.81													14.1426	541354	17.4525	574915	17.3734	522750	17.682	544976	17.0405	593382	17.5586	542807
	24.337	1186.43													14.1524	499557	17.4623	540077	17.3833	553327	17.6917	512360	17.0504	586904	17.5683	546716
	24.341	1564.75													14.1622	479138	17.4722	547010	17.3931	581698	17.7015	532960	17.0602	527170	17.5781	558453
	24.382	1750.71													14.1664	496902	17.482	547597	17.4015	569844	17.7113	549033	17.07	553647	17.5879	563266
	24.398	38738.8													14.1762	484169	17.4918	552678	17.4099	553119	17.721	535088	17.0798	542771	17.5976	586290
	24.406	67095.7													14.1804	497712	17.5017	498257	17.417	587257	17.7308	568090	17.0897	568311	17.6074	562411
	24.406	4312.7													14.1888	488867	17.5115	546253	17.4268	563453	17.7405	532352	17.0995	535913	17.6171	555207
	24.409	4747.6													14.193	502057	17.5212	931141	17.4323	568818	17.7503	551043	17.1093	513809	17.6269	525069
	24.426	1912.7													14.1972	474184	17.531	1425869	17.4394	594981	17.76	549947	17.1192	562648	17.6367	526260
	24.43	3939.49													14.2014	492583	17.5408	2164302	17.4492	598622	17.7684	531504	17.1291	500704	17.6465	568955
	24.436	46506.8													14.2098	500294	17.5506	2845243	17.459	602088	17.7782	563482	17.139	562661	17.6562	553532
	24.436	17993.8													14.2196	491545	17.5603	3628163	17.4689	575847	17.7879	525665	17.1488	546423	17.666	533838
	24.436	7151.27													14.2267	507892	17.5701	4083146	17.4787	581773	17.7977	552304	17.1587	530048	17.6758	536087
	24.439	108083													14.2352	507324	17.5798	4951439	17.4886	602125	17.8074	580274	17.1685	578490	17.6856	577507
	24.454	6078.28													14.245	479723	17.5896	5054574	17.4984	564840	17.8171	561863	17.1783	534416	17.6953	519432
	24.46	4904.04													14.2549	498219	17.5994	4815696	17.5082	580796	17.8269	535554	17.1881	518246	17.7051	510627
	24.46	1185.28													14.2647	495139	17.6091	4698795	17.5179	602569	17.8367	556286	17.198	550826	17.7148	525154
	24.461	35333.9													14.2745	488245	17.6189	3927289	17.5277	543047	17.8464	556596	17.2078	552892	17.7246	531882
	24.468	5843.32													14.2844	478376	17.6286	3149261	17.5376	576082	17.8561	530563	17.2176	540973	17.7344	549922
	24.489	2698.52													14.2941	488575	17.6384	2518817	17.5474	571177	17.8659	527834	17.2274	531604	17.7441	552950
	24.503	3235.15													14.3039	504413	17.6481	2036231	17.5572	584724	17.8757	576241	17.2359	532441	17.7539	559375
	24.507	1225.08													14.3094	513623	17.6579	1494039	17.567	562195	17.8854	545009	17.2457	539755	17.7637	535258
	24.509	47919.6													14.3178	482605	17.6677	1109825	17.5768	572589	17.8952	532928	17.2556	571096	17.7735	539464
	24.512	29264.5													14.3249	495518	17.6775	802101	17.5866	583559	17.905	546874	17.2654	549273	17.7832	511560
	24.516	1346.82													14.3305	471596	17.6873	601000	17.5964	611215	17.9148	500555	17.2752	539570	17.793	535769
	24.522	29447.5													14.3389	455928	17.6971	530627	17.6034	568829	17.9244	489168	17.2851	524785	17.8028	520402
	24.539	6681.22													14.346	491014	17.7069	565595	17.6105	590913	17.9299	538337	17.2949	560887	17.8125	576502
	24.55	1931.21													14.3515	481938	17.7167	550395	17.6203	609649	17.9396	541630	17.3047	524512	17.8223	566141
	24.556	12777.4													14.3557	491089	17.7265	531253	17.6301	573843	17.9494	523084	17.3146	550299	17.832	550976
	24.573	1854.61													14.36	499305	17.7362	554098	17.6399	559952	17.9592	532795	17.3245	578092	17.8418	563749
	24.587	17479.8													14.3698	378949	17.7461	541261	17.6498	570790	17.9689	524525	17.3343	597265	17.8516	569839
	24.602	4190.54													14.3783	460975	17.7558	567110	17.6596	573383	17.9787	528007	17.3441	545799	17.8614	560067
	24.633	1895.26													14.3881	475454	17.7657	568450	17.6694	578720	17.9885	562316	17.3539	528557	17.8712	534550
	24.652	2207.06													14.398	499292	17.7754	577244	17.6792	618868	17.9982	529268	17.3637	525537	17.881	540795
	24.682	1189.46													14.4078	532340	17.7853	551881	17.689	556974	18.008	544569	17.3722	535380	17.8908	578924
	24.686	1555.28													14.4176	496140	17.795	570162	17.6989	572706	18.0178	549176	17.382	560839	17.9005	541349
	24.7	1837.77													14.4275	519532	17.8049	549534	17.7087	557683	18.0276	517964	17.3918	532039	17.9103	577776
	24.72	40811.3													14.4373	488690	17.8147	534340	17.7185	540132	18.0374	535527	17.4016	555185	17.9201	559185
	24.733	2212.27													14.4471	536808	17.8245	595170	17.7283	555319	18.0471	530297	17.4115	570386	17.9298	531412
	24.753	2529.11													14.4569	516684	17.8343	558572	17.7368	548884	18.0569	505688	17.4213	570669	17.9396	517712
	24.764	24562.6													14.4653	536822	17.8441	558602	17.7466	580916	18.0666	555237	17.4311	593310	17.9493	553489
	24.777	2.93441e+06													14.4708	509078	17.8539	560920	17.7563	576508	18.0764	535730	17.4409	553392	17.9591	554305
	24.777	805327													14.4792	493877	17.8636	565326	17.7662	586522	18.0861	502395	17.4508	557578	17.9688	563495
	24.793	7213.93													14.489	524209	17.8707	565827	17.776	603143	18.0945	557013	17.4606	560696	17.9786	577117
	24.833	169633													14.4945	515541	17.8804	556789	17.7858	549156	18.1043	565508	17.4705	539834	17.9884	502063
	24.835	1.01608e+06													14.5029	536026	17.8859	570207	17.7956	578932	18.114	490864	17.4803	558838	17.9981	549625
	24.863	1431.39													14.5071	495213	17.8957	508398	17.8054	578401	18.1238	577962	17.4901	566701	18.0079	516480
	24.878	1119.29													14.5113	503500	17.9056	567119	17.8151	566730	18.1336	540150	17.4986	544226	18.0177	520981
	24.886	2909													14.5154	495421	17.9154	520958	17.825	571400	18.1434	528423	17.5083	571555	18.0274	560681
	24.89	120471													14.5225	533159	17.9252	572669	17.8348	539860	18.1531	561446	17.5182	554660	18.0373	568463
	24.892	13000.7													14.5268	509253	17.935	547292	17.8446	547626	18.1629	548728	17.528	551699	18.047	524790
	24.899	2123.22													14.5366	510362	17.9448	524839	17.8544	558230	18.1727	576653	17.5379	533348	18.0568	515996
	24.903	49686.2													14.5464	524253	17.9546	538686	17.8643	599200	18.1825	560040	17.5477	566646	18.0666	557220
	24.907	4771.25													14.5562	495248	17.9644	563330	17.8741	548255	18.1922	539006	17.5575	528344	18.0764	571054
	24.952	31428.6													14.566	518746	17.9742	558151	17.8839	614559	18.202	544647	17.5674	537999	18.0862	543288
	24.956	5564.74													14.5759	512194	17.984	579868	17.8938	566825	18.2118	512609	17.5772	554603	18.096	533957
	24.981	3505.47													14.5857	483812	17.9937	550773	17.9036	566127	18.2216	585792	17.587	519600	18.1057	580579
	24.99	3169.71													14.5955	541056	18.0035	525011	17.9133	576156	18.2313	526194	17.5969	534695	18.1155	587777
	25.017	9874.14													14.6053	506289	18.0133	563478	17.9217	554984	18.2411	550737	17.6068	603313	18.1252	654588
	25.024	6241.91													14.6151	509131	18.0231	567929	17.9315	552654	18.2509	553538	17.6166	568144	18.135	914020
	25.044	3892.3													14.6221	517532	18.0329	568420	17.9413	569088	18.2606	556833	17.6264	569278	18.1447	1359454
	25.059	72207.1													14.6264	477155	18.0427	536922	17.9511	564532	18.2705	545247	17.6362	550625	18.1545	1910215
	25.076	3857.89													14.6348	531680	18.0525	547203	17.9596	562233	18.2802	525223	17.646	578382	18.1642	2583593
	25.084	5228.86													14.6432	493184	18.0623	574661	17.9694	554344	18.29	551503	17.6559	556734	18.174	3133373
	25.089	95296.9													14.6474	497555	18.0721	559377	17.9792	576057	18.2997	557849	17.6657	553002	18.1837	3821210
	25.09	201075													14.6559	466174	18.0819	529668	17.989	557078	18.3081	558369	17.6755	568426	18.1934	4651212
	25.09	5247.3													14.663	510856	18.0917	566446	17.9988	559235	18.3179	532453	17.6853	567704	18.2031	5469068
	25.091	92602													14.6727	520305	18.1015	549413	18.0086	533947	18.3276	532182	17.6952	537368	18.2128	5685239
	25.091	15702.8													14.6783	513676	18.1113	590042	18.0185	589401	18.3361	571178	17.7051	576446	18.2225	6453861
	25.092	7860.69													14.6867	483512	18.1211	576315	18.0283	538197	18.3458	542654	17.7149	581697	18.2322	6252406
	25.093	18638.2													14.6937	491021	18.1309	560002	18.0381	550364	18.3556	550067	17.7247	568007	18.2418	6307371
	25.093	15017													14.6993	518895	18.1407	554399	18.0479	526683	18.3653	546651	17.7346	587021	18.2514	6427455
	25.093	13540.2													14.7091	527508	18.1505	540162	18.0578	571102	18.375	560228	17.7445	579644	18.261	5407454
	25.093	4925.62													14.7162	503579	18.1603	588510	18.0677	583172	18.3848	521448	17.7543	578939	18.2707	4837619
	25.095	6601.5													14.7261	510070	18.1701	554319	18.0761	604996	18.3945	539735	17.7642	544336	18.2804	4214666
	25.096	981025													14.7359	505525	18.1799	556867	18.0859	620864	18.4043	513906	17.774	542746	18.2901	3660811
	25.096	45916.5													14.7457	515356	18.1897	576190	18.0957	594563	18.4141	488076	17.7839	551440	18.2998	2987155
	25.097	79617.6													14.7555	526522	18.1995	544886	18.1013	613914	18.4238	554465	17.7936	588246	18.3095	2314233
	25.097	72185.1													14.764	513415	18.2093	555712	18.111	586920	18.4336	533191	17.8007	553814	18.3193	1833501
	25.097	48122.8													14.7724	483898	18.2191	581378	18.1181	588722	18.4433	539288	17.8105	553488	18.329	1424638
	25.097	47991.4													14.7795	493103	18.2289	559329	18.1252	575289	18.4531	532340	17.8203	565530	18.3387	1090280
	25.097	25528.1													14.7865	463172	18.2387	597562	18.135	589155	18.4628	511456	17.8287	553655	18.3485	887611
	25.097	19277.4													14.7949	504680	18.2485	586163	18.1448	568926	18.4727	527350	17.8386	570941	18.3582	698057
	25.097	16067.4													14.7991	513328	18.2583	565613	18.1546	596261	18.4811	544041	17.8484	597218	18.368	552261
	25.097	4818.72													14.8061	624826	18.2681	584970	18.1644	587104	18.4908	519003	17.8582	556578	18.3777	561868
	25.098	46655.4													14.8103	733128	18.2779	543250	18.1743	595322	18.5006	573820	17.868	549327	18.3875	574596
	25.098	14413.4													14.8159	1037344	18.2876	550122	18.1841	580829	18.5104	544243	17.8779	563255	18.3973	553708
	25.099	6382.07													14.8201	1189845	18.2974	554080	18.1939	593551	18.5202	514334	17.8877	566389	18.4071	513088
	25.101	35407.1													14.8299	1946178	18.3072	521094	18.2037	579110	18.53	557561	17.8975	517645	18.4169	420176
	25.102	7842.57													14.8353	2546311	18.317	562355	18.2135	556204	18.5398	551179	17.9073	608882	18.4267	512291
	25.105	2134.18													14.8451	3109208	18.3268	585574	18.2233	591364	18.5495	567575	17.9171	576062	18.4366	559425
	25.109	1659.18													14.8549	4154499	18.3366	564987	18.2331	571819	18.5593	592449	17.927	577095	18.4464	581962
	25.151	4404.14													14.8646	4905292	18.3464	567997	18.2386	554185	18.5691	516656	17.9368	589991	18.4562	558042
	25.155	8080.44													14.8744	5384821	18.3562	581488	18.247	568860	18.5789	530396	17.9439	562337	18.4659	593937
	25.156	32720.6													14.8842	5660753	18.366	530854	18.2568	556814	18.5886	515546	17.9537	580622	18.4757	556845
	25.227	19465.9													14.894	5690163	18.3759	567940	18.2641	573177	18.5984	578125	17.9635	534276	18.4854	528165
	25.252	1590.24													14.9037	4643313	18.3857	543207	18.2725	569745	18.6082	541508	17.9733	554012	18.4952	557876
	25.253	896.056													14.9135	4136154	18.3955	558649	18.278	578336	18.618	563948	17.9831	576650	18.505	548390
	25.258	7475.87													14.9233	3141116	18.4053	559869	18.2851	586965	18.6277	533516	17.9929	583965	18.5148	584827
	25.279	3398.84													14.9316	2606794	18.4124	552250	18.2922	544612	18.6375	574503	18.0028	579445	18.5245	614676
	25.28	6473.74													14.9414	2031843	18.4223	584129	18.302	604987	18.6472	532979	18.0126	549844	18.5343	608498
	25.281	4692													14.9511	1498866	18.4321	544709	18.3075	587434	18.657	555525	18.0224	568689	18.544	535484
	25.295	1478.78													14.9595	1291739	18.4419	511656	18.3174	581288	18.6668	532771	18.0322	534988	18.5538	542039
	25.31	24425													14.969	922852	18.4517	550355	18.3272	577221	18.6765	550270	18.0421	560078	18.5636	574443
	25.36	2284.44													14.9745	827230	18.4615	517697	18.3369	591441	18.6863	565413	18.0519	598061	18.5733	633035
	25.367	1125.76													14.9829	660716	18.4713	542623	18.3467	566827	18.696	542662	18.0618	557178	18.5831	637284
	25.369	3633.49													14.99	590080	18.4811	610740	18.3565	556555	18.7059	528229	18.0716	581289	18.5928	748457
	25.37	11759.9													14.9955	520487	18.4909	729234	18.3664	571563	18.7157	528626	18.0813	544790	18.6026	709545
	25.374	4283.13													14.9997	503689	18.4993	863697	18.3762	527237	18.7254	596402	18.0912	554782	18.6123	781659
	25.379	1610.65													15.0039	473102	18.509	1000876	18.386	608418	18.7352	546105	18.101	555091	18.622	744540
	25.401	10819.9													15.0081	491742	18.5188	1122222	18.3915	589467	18.745	576326	18.1108	559952	18.6318	679218
	25.403	2557.31													15.0123	473022	18.5272	1220712	18.4013	601486	18.7548	543985	18.1207	554763	18.6416	625270
	25.404	2577.47													15.0193	514962	18.537	1218810	18.4111	572016	18.7618	593677	18.1305	578109	18.6513	581007
	25.414	1579.27													15.0235	499514	18.5468	1229784	18.4154	592986	18.7716	555521	18.1403	564233	18.661	560008
	25.418	1591.72													15.0334	504904	18.5566	1219574	18.4252	610669	18.7814	547886	18.1501	551255	18.6708	584550
	25.453	10004.2													15.0432	505547	18.5663	1077668	18.4307	594512	18.7912	509513	18.1599	552613	18.6806	573579
	25.455	5149.06													15.053	519550	18.5761	1014731	18.4377	556269	18.801	537229	18.1697	550740	18.6903	542107
	25.481	1557.88													15.0629	484562	18.5859	862418	18.4419	595643	18.8108	529098	18.1796	561304	18.7001	565601
	25.492	8915.94													15.0751	499854	18.5956	706582	18.4518	566263	18.8207	528138	18.1894	552837	18.7098	555901
	25.523	4293.36													15.0851	490576	18.6055	573040	18.4602	602698	18.8304	541572	18.1992	544724	18.7196	549823
	25.536	3178.49													15.095	522225	18.6153	570521	18.47	569121	18.8403	573065	18.209	547932	18.7293	531647
	25.581	1997.35													15.1035	480568	18.625	531745	18.4799	577852	18.85	542645	18.2188	589732	18.739	640445
	25.596	5776.15													15.109	469237	18.6349	554439	18.4897	586376	18.8598	545836	18.2287	581364	18.7488	965001
	25.602	3515.73													15.1145	468270	18.6447	590977	18.4996	583977	18.8696	578954	18.2385	564222	18.7585	1545759
	25.62	10107.5													15.1244	528401	18.6545	580566	18.5094	624098	18.8793	550994	18.2483	554097	18.7683	2193288
	25.672	854.561													15.1316	473379	18.6643	529649	18.5192	592370	18.8891	554132	18.2581	544107	18.778	2758494
	25.674	1679.21													15.1387	495009	18.674	552670	18.529	572929	18.8989	556613	18.2679	540398	18.7877	3509041
	25.681	9860.04													15.1432	472354	18.6838	550956	18.5388	576406	18.9087	552341	18.2777	564512	18.7975	4320740
	25.713	3304.37													15.1487	494596	18.6936	543396	18.5472	584618	18.9184	536088	18.2875	565410	18.8071	4425580
	25.742	17242.2													15.1542	552551	18.7035	532099	18.5556	567512	18.9282	508769	18.2974	565760	18.8141	4673908
	25.766	9634.5													15.1586	493077	18.7133	555266	18.5627	570806	18.938	530851	18.3072	539727	18.8237	4846308
	25.769	17079.2													15.1629	508576	18.7231	542386	18.5669	561598	18.9477	550738	18.317	529337	18.8334	4604941
[truncated: 2,265 more rows]

## Sheet: Figure 4
Figure 4a	Bodyweight (% at day 0)
Day	CON						TNBS						LPH+TNBS						LPH-AS1+TNBS						LPH-AS2+TNBS						LPH-AS3+TNBS
0	100	100	100	100	100	100	100	100	100	100	100	100	100	100	100	100	100	100	100	100	100	100	100	100	100	100	100	100	100	100	100	100	100	100	100	100
1	100.19	98.242	98.336	102.681	100.723	100.6	89.7987	93.8799	92.8508	93.8979	91.5675	89.6312	93.6559	102.137	96.0706	96.757	99.1539	95.9369	97.8561	95.3908	97.1633	96.3523	96.7518	93.4156	93.1114	94.6272	95.7292	93.9386	92.5033	94.8331	90.7842	92.8498	92.7943	95.4623	94.8571	93.5664
2	101.21	102.893	102.929	100	95.0226	95.8333	82.7952	89.8249	90.9179	86.7717	92.1949	94.5869	88.4568	84.0253	95.8085	94.5833	94.1517	92.77	92.7729	93.3688	91.306	92.2822	91.8743	94.0713	92.6165	90.322	92.0656	90.25	92.9437	95	92.3422	91.6	90.8149	87.9771	86.5167	86.4739
3	101.613	97.1074	97.9079	101.339	98.6425	96.2963	77.5556	84.9377	81.375	81.6457	89.339	84.3478	87.252	84.2816	94	95	93.1071	89.577	90.8154	89.5349	89.707	91.8906	88.461	92.8089	87.0968	83.7121	91.0502	92	91.5065	94.283	84.8188	86.5514	86.5091	85.0068	80.2667	80.9874
4	101.016	101.24	102.929	102.232	101.81	100.926	69.7917	80.4903	78.5156	74.8031	80.8983	79.1304	87.6115	86.4765	85.3191	86.9298	86.3036	87.1831	84.6195	81.4078	81.1735	84.4965	80.8881	81.2383	81.0789	83.1212	89.6448	81.9167	85.342	80.1698	79.0063	81.2154	80.0711	76.7695	76.8807	81.9333
Figure 4b	Colon length (cm)
	CON	TNBS	LPH +TNBS	LPH-AS1 +TNBS	LPH-AS2 +TNBS	LPH-AS3 +TNBS
	7.9	6.2	7	6.1	8.2	6.3
	9.1	5.4	8.1	8.7	7	6.3
	8.3	6.1	6.6	6.2	6.5	6.4
	7.8	5.9	6.2	7	7.1	6.7
	8.9	6.2	7.4	6.6	7.8	6.5
	7.3	4.2	7.5	7	7	5
Figure 4c	FITC-dextran (µg/ml)
	CON	TNBS	LPH +TNBS	LPH-AS1 +TNBS	LPH-AS2 +TNBS	LPH-AS3 +TNBS
	2.54661	15.1852	8.725	6.58566	6.9077	12.1538
	3.52416	10.37	6.547	10.2873	6.11592	11.9124
	2.01819	13.0561	13.124	10.7956	5.73455	16.1431
	4.10825	18.3831	8.235	10.4029	11.7456	11.8017
	4.44335	12.209	7.654	9.15104	8.83387	13.5946
	1.33631	14.9585	5.687	9.84878	13.347	15.0301
Figure 4e	Histology score
	CON	TNBS	LPH +TNBS	LPH-AS1 +TNBS	LPH-AS2 +TNBS	LPH-AS3 +TNBS
	1.2	3.5	3.1	2.4	2.5	3
	0.9	3.3	2.3	2.7	2.4	3.4
	1.1	4.7	1.8	2.8	3.8	4.5
	0.8	4	2.6	3.1	2.7	4
	1	3.4	3.8	3.5	2.3	4.1
	0.9	4.9	3.4	2.8	3	4.5
Figure 4f	Colon-NOD2 activation
	CON	TNBS	LPH (1 mg/kg) +TNBS	LPH (2.5 mg/kg) +TNBS	LPH (5 mg/kg) +TNBS
	0.996985	0.900099	1.74775	2.62145	3.10415
	0.976272	0.943765	1.55307	2.31263	1.90043
	0.988008	0.942386	1.6913	2.59505	2.23308
	1.01073	0.958144	1.55037	1.77078	2.07207
	1.04179	0.884754	1.60644	2.22343	2.50378
	0.986221	0.974764	1.27126	2.67085	3.68631
Figure 4g	ileum-NOD2 activation
	CON	TNBS	LPH (1 mg/kg) +TNBS	LPH (2.5 mg/kg) +TNBS	LPH (5 mg/kg) +TNBS
	0.957662	1.08121	1.45247	1.76551	1.61586
	0.962602	1.22044	1.57678	1.26234	2.24984
	0.928382	1.0483	1.19354	1.54406	2.21521
	1.12601	0.979871	1.53491	1.1678	1.95492
	0.923657	0.819661	1.08524	1.80062	1.89598
	1.10168	0.832412	1.07983	1.19331	2.32149
Figure 4h	fecal-NOD2 activation
	CON	TNBS	LPH (1 mg/kg) +TNBS	LPH (2.5 mg/kg) +TNBS	LPH (5 mg/kg) +TNBS
	1.06934	0.723965	2.52767	3.3338	4.86365
	1.23597	1.01468	2.03897	2.64893	5.84403
	1.3392	0.945868	2.4075	2.69661	5.20368
	1.14553	0.98069	1.67364	2.47238	3.19837
	0.758363	1.15118	1.82171	3.2075	2.09256
	0.451589	1.96361	3.71051	1.98078	2.85771
Figure 4i	serum-NOD2 activation
	CON	TNBS	LPH (1 mg/kg) +TNBS	LPH (2.5 mg/kg) +TNBS	LPH (5 mg/kg) +TNBS
	0.940278	6.23987	1.53057	2.75557	1.43539
	1.02831	6.5404	2.24311	2.66978	2.77323
	1.03709	7.03274	4.22491	5.30598	1.37987
	1.00696	7.67988	2.86982	1.3966	2.84358
	1.02945	5.20417	2.93298	2.8356	2.61388
	0.957913	5.90231	3.7082	2.03424	1.08536
Figure 4f	Colon-NOD2 activation
	CON	TNBS	LPH-AS1 (1 mg/kg) +TNBS	LPH-AS2 (1 mg/kg) +TNBS	LPH-AS3 (1 mg/kg) +TNBS	LPH-AS1 (5 mg/kg) +TNBS	LPH-AS2 (5 mg/kg) +TNBS	LPH-AS3 (5 mg/kg) +TNBS
	1.00516	1.10601	0.92088	1.48999	1.20274	1.51883	1.95383	0.680412
	1.33393	1.28485	0.894576	1.47454	1.03808	1.90677	2.16091	0.995742
	0.961452	0.677051	0.990123	1.27451	1.03083	1.37091	1.86912	0.813536
	0.876737	0.936575	0.913728	0.91489	1.1279	2.17705	2.81645	0.904975
	0.952039	0.773868	0.917522	1.01617	1.19289	2.48633	1.91416	0.928507
	0.870686	0.654191	0.998679	1.45865	1.15407	1.62774	1.99619	0.909009
Figure 4g	ileum-NOD2 activation
	CON	TNBS	LPH-AS1 (1 mg/kg) +TNBS	LPH-AS2 (1 mg/kg) +TNBS	LPH-AS3 (1 mg/kg) +TNBS	LPH-AS1 (5 mg/kg) +TNBS	LPH-AS2 (5 mg/kg) +TNBS	LPH-AS3 (5 mg/kg) +TNBS
	0.991096	0.912329	1.21655	0.945425	0.813904	1.63699	1.6548	1.20616
	1.17808	0.652055	0.899257	1.19398	1.38129	1.96986	1.65274	1.33151
	1.1589	0.508219	1.00274	0.899753	0.862897	1.7	1.03288	0.985616
	0.823288	1.11507	1.06627	0.83025	0.833747	1.34863	1.20616	0.691781
	0.663699	0.715068	0.948992	0.926377	1.16486	1.31644	2.42877	1.20206
	1.18493	0.987671	0.962926	0.767947	1.0156	1.40411	2.71918	0.991096
Figure 4h	fecal-NOD2 activation
	CON	TNBS	LPH-AS1 (1 mg/kg) +TNBS	LPH-AS2 (1 mg/kg) +TNBS	LPH-AS3 (1 mg/kg) +TNBS	LPH-AS1 (5 mg/kg) +TNBS	LPH-AS2 (5 mg/kg) +TNBS	LPH-AS3 (5 mg/kg) +TNBS
	0.922004	0.808978	0.726561	0.908583	0.652656	2.14269	1.72473	0.796473
	1.04321	0.97491	0.786699	0.874607	0.781568	1.69154	2.18405	0.816192
	0.902765	0.992224	0.82899	0.736338	0.635505	1.85844	1.7988	0.777234
	0.904689	1.01194	0.780043	0.723296	0.759362	1.33611	1.53715	1.12834
	0.914309	0.816192	0.745496	0.671734	0.740378	1.73723	1.77283	0.487214
	1.31303	0.664689	0.779519	0.883538	0.841183	1.48858	2.1196	0.780601
Figure 4i	serum-NOD2 activation
	CON	TNBS	LPH-AS1 (1 mg/kg) +TNBS	LPH-AS2 (1 mg/kg) +TNBS	LPH-AS3 (1 mg/kg) +TNBS	LPH-AS1 (5 mg/kg) +TNBS	LPH-AS2 (5 mg/kg) +TNBS	LPH-AS3 (5 mg/kg) +TNBS
	1.08534	5.03807	5.12822	4.27298	5.12703	3.23501	4.03589	4.93917
	0.890153	4.4105	6.28519	4.65774	5.19986	3.16936	3.08271	5.71378
	0.663457	7.31729	5.73996	4.99449	5.39365	3.74092	2.69759	5.77943
	1.03545	5.76192	5.8411	4.7298	5.7333	2.99081	1.86696	6.43239
	1.05295	4.04376	4.75439	4.55359	4.90386	1.2849	1.49409	5.08096
	1.27265	4.1558	7.00603	4.57846	5.50315	1.98687	2.3186	4.23282

## Sheet: Figure 5
Figure 5a	Bodyweight (% at day 0)
Day	WT-CON						WT-TNBS						WT-LPH+TNBS						Nod2-/--CON						Nod2-/--TNBS						Nod2-/--LPH+TNBS
0	100	100	100	100	100	100	100	100	100	100	100	100	100	100	100	100	100	100	100	100	100	100	100	100	100	100	100	100	100	100	100	100	100	100	100	100
1	104.474	99.5305	95.5157	96	98.2456	95.3586	93.2692	98.1723	96.8113	93.1193	90.2374	90.4107	97.9167	95.6311	92.4528	94.3662	95.3271	95	101.015	101.005	95.8716	98.5981	92.5764	90.2954	90.5926	95.0556	93.3036	93.3628	95.3921	88.678	94.3925	90.625	92.1053	95.6332	95.6522	97.4026
2	96.0521	103	98.6547	95.8889	101.439	98.3122	84.1346	87.0813	89.1509	85.7798	86.758	92.4107	94.2708	90.2913	87.7358	87.7934	92.5234	93.6364	105.076	100.502	100.917	103.271	100.873	99.5781	85.1852	87.037	84.375	84.0708	83.7004	93.6441	90.9907	87.625	84.0351	86.1397	86.9565	84.7749
3	102.844	102.347	100	101.333	100.877	97.0464	78.8461	81.3397	83.0189	82.1101	85.3881	81.25	91.6667	86.4078	84.9057	85.9155	91.9159	91.8182	107.107	108.04	100	103.271	97.3799	99.5781	79.6296	82.8704	81.6964	84.0708	84.5815	88.1356	86.4486	86.6071	83.3333	83.8428	83.0435	83.9827
4	100	105.286	104.036	105.778	105.702	96.1561	70.6731	76.555	75.9434	74.7706	71.3425	78.5536	88.5417	85.4951	82.0755	85.446	81.9159	82	111.168	111.055	104.128	100	102.183	96.6245	70.6111	76.8518	74.5536	76.8938	78.4141	77.5424	79.4393	79.4643	79.386	79.0393	79.1304	77.9221
Figure 5b	Colon length (cm)
	WT-CON	WT-TNBS	WT-LPH+TNBS	Nod2-/--CON	Nod2-/--TNBS	Nod2-/--LPH+TNBS
	8.4	5.5	7.4	7.9	6.1	7
	7.7	6.4	7.7	8.2	6.3	5.2
	8.3	5.8	8.2	8.1	5.5	6.1
	8.1	5.2	7.5	9.1	6.4	6.7
	7.5	6	6.4	8.6	5.1	5
	8.1	5.1	7.1	7.8	5.9	5.2
Figure 5c	FITC-dextran (µg/ml)
	WT-CON	WT-TNBS	WT-LPH+TNBS	Nod2-/--CON	Nod2-/--TNBS	Nod2-/--LPH+TNBS
	6.35302	11.6541	10.5078	7.32225	13.4577	8.94299
	5.57391	12.3804	8.6224	6.232	12.2339	13.4297
	5.28911	10.3985	8.92114	7.98559	11.0968	12.4353
	5.99922	11.8542	8.4174	5.87035	9.96508	11.7123
	5.23847	11.2752	10.5509	4.17207	11.0482	10.6687
	4.12628	15.8776	5.72034	8.77774	11.0783	4.07101
Figure 5e	Histology score
	WT-CON	WT-TNBS	WT-LPH+TNBS	Nod2-/--CON	Nod2-/--TNBS	Nod2-/--LPH+TNBS
	0.8	4.4	2.8	1.1	2.9	2.9
	1	3.4	2.8	1.2	3.6	2.9
	0.7	3.2	2.3	1.2	4.3	2.9
	0.8	2.9	2.4	1.2	3.2	3
	1	3.8	3.4	1.5	3.3	2.6
	0.8	3.4	2.4	1.1	3.4	4.9
Figure 5f	TNF-a
	WT-CON	WT-TNBS	WT-LPH+TNBS	Nod2-/--CON	Nod2-/--TNBS	Nod2-/--LPH+TNBS
	1.22639	25.3847	5.83629	3.09063	34.6407	17.3413
	3.5181	15.4814	10.7744	2.80971	14.0612	24.0994
	1.22974	15.7566	6.0132	3.46483	25.5235	23.4376
	3.59842	19.607	16.7467	2.51848	25.4335	19.4012
	1.15729	34.5703	13.7932	4.06403	27.1875	18.7485
	2.35007	24.96	12.3563	1.69232	23.9336	27.4119
Figure 5g	IFN-g
	WT-CON	WT-TNBS	WT-LPH+TNBS	Nod2-/--CON	Nod2-/--TNBS	Nod2-/--LPH+TNBS
	2.72434	10.7394	9.00169	3.35832	23.6972	18.5942
	2.74022	19.3205	9.88622	3.70165	13.6327	13.8818
	2.70491	22.1583	10.667	3.78159	12.2034	16.0488
	2.90223	25.8697	6.31968	2.90642	19.245	12.5935
	2.53646	26.5775	6.10453	3.76658	14.6622	19.1645
	1.87184	13.0945	13.5409	1.50544	21.0395	14.4572
Figure 5h	IL-6
	WT-CON	WT-TNBS	WT-LPH+TNBS	Nod2-/--CON	Nod2-/--TNBS	Nod2-/--LPH+TNBS
	7.45672	82.3114	38.6947	10.816	58.6774	84.4613
	10.9933	54.2206	27.4628	7.01612	74.9311	50.0121
	19.5262	50.5131	23.7131	10.1117	75.7459	101.829
	9.60765	62.8932	14.6509	7.41423	83.3167	63.2661
	11.4631	75.1673	15.0259	7.49539	59.2066	88.1925
	8.85316	72.6144	28.2726	15.0465	75.5024	31.2787
Figure 5i	IL-10
	WT-CON	WT-TNBS	WT-LPH+TNBS	Nod2-/--CON	Nod2-/--TNBS	Nod2-/--LPH+TNBS
	1.80367	2.61484	5.97878	1.5036	2.23467	2.74239
	2.88856	2.90984	3.34895	0.911516	2.51431	3.13932
	1.42011	3.94998	4.40403	1.55116	1.80741	3.40743
	1.28241	0.964428	4.87932	1.08721	2.44028	3.22905
	0.941092	0.955417	5.71894	1.51174	2.1148	3.38561
	1.90416	1.86549	2.18998	1.95477	3.22852	3.17621
Figure 5j	a-diversity
	WT-CON	WT-TNBS	WT-LPH+TNBS	Nod2-/--CON	Nod2-/--TNBS	Nod2-/--LPH+TNBS
	481.154	382.923	519.942	406.368	281.509	310.698
	472.654	369.667	483.978	401.395	359.16	403.106
	504.812	404.667	571.455	537.275	336.551	390.058
	474.222	358.241	502.529	413.152	415.093	517.375
	506.067	353.115	532	419.147	371.973	372.88
	413.679	233.6	534.136	296.583	115.154	131.143

## Sheet: Figure 6
Figure 6b	Bodyweight (% at day 0)
Day	Con												AOM-DSS												LPH+AOM-DSS
	100	100	100	100	100	100	102.147	102.976					100	100	100	100	100	92.0548	90.8834	100	100	100	100	100	100	100	100	100	100	100	103.279	106.11	107.672	106.704
	97.07	101	99.01	107.08	106.17	108.6	105.017	104.725					97.54	93.62	96.32	96.68	90.58	90.5824	87.2066	89.13	90.52	93.41	94.08	93.29	89.32	102.73	102	100.23	106.19	105.86	93.9402	95.0136	94.8245	97.4583
5	96.8	102.23	100.26	103.92	107.84	121.02	108.774	109.27					95.98	90.33	94.97	88.55	86.43	88.3172	88.5573	84.87	90.02	91.3	95.07	92.67	84.88	92.26	100.55	95.65	98.17	94.56	96.5191	94.6419	94.7753	94.6555
	100.93	101.41	108.5	106.34	117.15	99.29	108.853	108.111					87.91	87.47	88.47	90.51	82.44	91.1434	90.5744	92.56	92.12	87.37	84.9	91.82	94.03	92.05	93.5	96.23	95.86	97.9	93.0481	92.3855	93.51	92.2088
	105.05	100.82	105.71	103.04	104.79	116.35	106.917	105.92					92.33	93.69	93.79	92.56	85.28	89.1697	88.2728	90.81	95.18	88.46	90.88	90.81	85.95	91.45	93.12	95.26	99.17	105.24	91.0636	93.5145	93.8108	95.4629
	104.59	103.68	106.95	110.21	109.65	102.05	108.662	108.275					95.35	87.59	99.24	92.52	88.97	91.7229	92.6987	94.21	96.06	89.29	93.87	90.3215	84.09	92.69	96.95	90.17	100.48	98.42	94.4224	94.6991	94.2899	94.4539
	115.76	103.78	100.75	104.98	108.61	110.16	107.136	108.126					97.28	92.99	95.54	92.7	89.23	94.517	98.4316	100.54	94.53	95.09	95.41	90.3251	85	93.27	95.54	95.91	101.7	89.53	95.7114	96.9584	100.538	101.278
15	101.29	108.81	108.05	109.11	107.56	107.83	105.202	105.351					99.27	86.22	89.28	97.78	90.59	88.3156	89.9629	111.97	93.22	99.11	95.08	87.1512	88.9	98.44	96.61	93.06	103.3	100.03	100.183	97.881	95.8355	95.1679
	106.24	105.9	107.72	109.26	106.28	110.23	107.915	106.417					95.42	94.01	95.89	92.55	87.71	97.1466	97.7	112.32	93.45	96.77	94.98		89.98	102.93	98.64	101.05	105.17	105.64	100.542	99.5493	102.092	100.814
	101.09	103.24	113.3	103.78	115.33	111.32	109.57	105.638					101.42	95.15	94.81	98	96.84	100.554	101.249	104.64	99.33	98.88	101.43		89.3	102.5	94.2	106.91	107.29	97.99	107.293	110.273	111.939	112.779
	106.56	108.87	106.3	116.15	109.04	114.86	104.054	107.011					101.63	95.41	100.34	105.62	92.88	103.653	100.531	104.86	99.17	100.02	97.86		96.26	105.59	107.97	107.42	111.64	111.03	103.035	104.818	104.457	103.844
	107.38	104.13	102.01	112.11	109.87	118.42	111.069	112.746					101.98	99.12	105.06	107.24	97.1	92.3377	94.9289	95.48	103.09	101.11	96.32		100.17	102.28	109.1	110.35	104.55	108.62	100.349	101.886	102.316	101.536
25	105.29	103.99	107.28	115.82	111.65	118.97	107.876	107.996					98.25	97.54	102	90.94	89.64	85.7803	85.3205	104.95	95.6	96.29			94.44	105.53	102.81	101.52	104.63	95.31	101.724	104.333	103.531	103.282
	102.65	117.97	106.32	105.06	114.65	118.84	106.864	108.303					99.29	90.36	95.42	89.83	84.07	89.6803	91.2133	110.53	97.34	95.45			96.94	101.87	104.35	102.24	99.25	96.3145	97.0892	98.2091	97.7973	101.175
	102.74	113.57	108.2	104.33	113.15	117.23	106.431	105.898					91.84	90.62	87.2	96.78	83.42	86.384	88.4372	104.95	94.92	93			88.25	103.14	96.49	93.62	97.89	93.2145	96.0922	95.1424	94.1607	93.7145
	105	113.81	112.41	104.84	113.1	111.28	109.314	111.019					90.6	83.51	87.77	88.69	84.46	88.7867	89.7373	87.57	86.65	85.73			88.47	94.51	95.68	95.35	99.73	90.321	97.2925	97.7991	99.2929	99.8713
	106.92	110.5	112.96	109.78	108.7	121.4	114.082	111.284					91.8	86.69	87.24	88.2	84.3	87.7995	87.232	96.39	91.82	86.51			90.27	102.33	96.45	98.54	99.9	90.2214	97.3598	97.3619	95.1863	94.4402
35	105.31	110.26	111.64	115.46	110.39	125.86	114.126	113.983					93.58	89.69	91.21	90.75	82.8	96.2814	97.4683	100.36	92.25	94.29			87.38	99.08	99.73	100.39	101.77	89.242	102.206	98.3077	97.8446	97.2371
	102.54	110.14	114.38	109.94	126.13	117.26	116.364	114.649					96.4	93.12	93.16	100.82	88.9	97.4638	100.384	96.41	95.31	96.97			94.76	104.18	104.44	103.88	105.19		100.075	98.7885	97.5147	98.321
	110.82	110.04	110.18	116.12	117.57	118.7	113.16	114.863					95.24	89.62	95.37	101.03	94.72	89.4429	92.7869	101.15	98.4				90.92	96.79	103.96	99.73	99.9		101.433	103.394	104.145	104.874
	107.07	114.91	114.96	113.86	123.63	110.59	115.88	112.734					97.05	92.65	99.79	93.96	89.53	95.1366	91.9931	111.55	99.46				94.9	106.65	105.64	100.61	104.62		105.207	105.357	104.858	104.797
	107.7	112.09	107.36	117.13	117.08	117.88	113.002	114.658					103.41	95.89	94.45	95.95	90.59	91.8986	94.0865	117.9					90.54	112.92	102.78	105.48	116.55		110.141	108.856	111.415	111.887
45	105.77	118.48	110.76	108.57	116.67	109.89	120.165	119.186					106.34	97.31	102.23	94.88	95.07	90.2507	88.0462	107.68					103.41	103	109.46	108.24	115.81		105.033	103.625	102.728	105.746
	105.47	118.84	113.56	119.98	119.53	122.51	114.723	112.208					91.78	94.59	103.91	98.24	91.4	93.9537	94.3913	100.4					94.54	101.35	106.15	108.21	110.54		109.402	111.14	108.75	112.797
	106.4	110.34	120.57	117.94	119.09	122.84	115.352	112.593					100.58	95.05	94.73	103.13	85.25	92.4467	90.8469	84.18					97.54	108.7	103.32	102.88	106.63		98.5343	101.38	99.5229	101.162
	104.95	113.88	109.3	115.05	121.5	129.41	117.065	118.171					95.06	86.24	93.51	96.94	88.46	95.9295	99.1207	90.69					93.18	96.55	101.47	99.09	107.26		97.226	98.344	102.425	101.739
	107.18	115.26	127.04	118.34	122.34	130.8	129.002	117.142					91.6	86.82	90.41	94.94	92.76	94.315	91.1512						91.18	100.17	103.84	102.38	98.13		106.215	97.3124	99.3232	100.314
Figure 6c	Survival proportions
		Days	Control	AOM-DSS	LPH+AOM-DSS
		55	0
		55	0
		55	0
		55	0
		55	0
		55	0
		55	0
		55	0
		15		1
		22		1
		36		1
		40		1
		51		1
		52		1
		55		1
		55		0
		55		0
		55		0
		34			1
		55			0
		55			0
		55			0
		55			0
		55			0
		55			0
		55			0
		55			0
Figure 6d	Average clinical score
	Control	AOM-DSS	LPH+AOM-DSS
	0	1.8	1.1
	0	1.8	1.4
	0	1.2	0.8
	0	1.8	1.1
	0	1.4	1.1
	0		0.9
	0		1.1
	0		0.8
			1.7
Figure 6f	Distal and mid colon inflammation
	Control	AOM-DSS	LPH+AOM-DSS
	0	1.9	1.1
	0	2.6	0.9
	0	2.1	1
	0	2.5	1
	0	1.6	1
	0		1.2
	0		1.7
	0		1.9
			1
Figure 6g	Distal and mid colon dysplasia
	Control	AOM-DSS	LPH+AOM-DSS
	0	0.9	0.5
	0	1.1	0.5
	0	1.1	0.5
	0	0.9	0.3
	0	0.6	0.6
	0		0.5
	0		0.4
	0		0.6
			0.5
Figure 6h	Distal and mid colon hyperplasia
	Control	AOM-DSS	LPH+AOM-DSS
	0	1.1	0.5
	0	1.2	0.7
	0	0.9	0.6
	0	1.3	0.6
	0	1	0.5
	0		0.6
	0		0.6
	0		0.7
			0.4
Figure 6j	No. of macroscopic polyps
	Control	AOM-DSS	LPH+AOM-DSS
	0	1.5	1.1
	0	1.7	1.2
	0	1.5	0.8
	0	1.8	1.1
	0	2.5	1.5
	0		1.2
	0		1.3
	0		1.2
			1.1
Figure 6k	Polyp size (mm2)
	Control	AOM-DSS	LPH+AOM-DSS
	0	2	1.1
	0	1.9	0.9
	0	2.2	1.2
	0	1.3	1.2
	0	3.5	1.3
	0		1
	0		1.2
	0		1.1
			0.9
Figure 6l	Tumor load
	Control	AOM-DSS	LPH+AOM-DSS
	0	17.7	9.4
	0	20.3	9.6
	0	20.4	9.7
	0	19.9	10.9
	0	11.7	9.2
	0		16.7
	0		16.1
	0		7.1
			6.6

## Sheet: Figure S1
Figure S1 a	Bodyweight (% at day 0)
Day	CON						OXA						LPH+OXA
0	100	100	100	100	100	100	100	100	100	100	100	100	100	100	100	100	100	100
1	103.577	101.405	102.701	98.1109	102.336	96.1299	90.3792	92.9566	99.08	98.9029	93.7744	91.0815	96.7713	96.7402	99.0495	95.5353	97.6096	93.167
2	98.3551	106.304	103.529	97.3786	100.776	110.747	90.31	85.7792	86.8897	91.6122	90.3538	87.9537	97.4733	89.6969	89.1957	91.6498	97.5402	91.4476
3	105.723	106.792	109.638	98.0292	107.382	105.634	81.1477	86.6354	81.5494	83.8511	78.3038	84.562	84.1153	92.141	85.5827	84.3404	89.6043	93.8514
4	105.109	98.9509	101.996	104.708	99.9005	119.482	74.136	83.6291	74.571	73.7693	77.2171	83.3529	81.0747	80.9883	89.1273	85.3066	89.2856	84.9041
Figure S1 b	Colon length (cm)
	CON	OXA	LPH (5 mg/kg) +OXA
	7.9	6.7	6.9
	9.8	4.5	6.4
	8.8	6.3	6.7
	9.2	6.2	8.6
	9	7.6	8.4
	7.8	5.2	7.5
Figure S1 c	FITC-dextran (µg/ml)
	CON	OXA	LPH (5 mg/kg) +OXA
	2.92726	11.6144	8.33081
	4.00209	12.5996	8.70522
	2.89422	13.4329	8.76221
	2.92329	9.40685	10.1333
	2.9772	15.4902	10.5955
	6.59594	13.836	5.91298
Figure S1 e	Histology score
	CON	OXA	LPH (5 mg/kg) +OXA
	1.1	2.6	1.7
	0.8	3.3	2.2
	0.9	4.2	1.8
	0.2	3.4	3.1
	0.8	2.2	1.7
	0.5	3.9	2.4
Figure S1 f	Bodyweight (% at day 0)
Day	CON						DSS						LPH+DSS
0	100	100	100	100	100	100	100	100	100	100	100	100	100	100	100	100	100	100
1	100.419	104.734	99.2939	104.837	98.2024	103.912	100.812	104.015	99.4455	103.008	106.877	102.597	106.742	104.446	100.573	100.789	100.913	95.2145
2	95.4273	99.571	96.6836	105.976	106.897	107.374	101.52	99.6712	97.9423	95.6371	98.6527	109.24	105.996	105.953	102.709	104.348	109.731	94.3053
3	96.7397	96.3493	99.8884	93.6564	98.7851	101.473	106.531	106.82	96.6217	103.219	96.1966	109.711	104.648	100.436	105.762	103.159	107.713	98.9181
4	101.995	97.4413	96.5361	98.4319	96.2423	103.856	91.1043	96.5727	95.7675	91.0066	90.3058	95.8459	102.017	98.5191	91.9128	97.4223	102.989	101.696
5	97.6801	93.2594	103.171	94.58	90.8367	98.7868	85.9722	93.7839	90.4133	87.6502	89.7378	91.9276	96.0511	105.305	95.1592	97.8431	98.6331	98.7411
6	96.6977	101.37	95.6213	93.6861	102.979	97.8924	80.9614	86.6891	86.7035	82.8252	88.5825	80.3037	92.371	95.9674	89.1022	86.0663	90.3723	91.9504
7	94.3984	105.942	102.936	101.883	95.6819	102.708	85.2575	83.1749	87.4975	88.0061	76.9518	77.6836	85.1387	87.5854	87.2942	87.5815	95.9948	92.9346
Figure S1 g	Colon length (cm)
	CON	DSS	LPH (5 mg/kg) +DSS
	8.6	6.2	6.6
	8	6.2	8.3
	7.9	5.1	7.1
	9.6	4.8	7.4
	8.5	5.5	7.3
	8.3	4.1	5.9
Figure S1 h	FITC-dextran (µg/ml)
	CON	DSS	LPH (5 mg/kg) +DSS
	4.04199	15.6177	11.8393
	4.11971	15.6407	8.79984
	5.1606	14.7483	11.3887
	4.99072	12.8372	9.54445
	3.78126	13.7561	12.1463
	2.80571	15.8399	14.8413
Figure S1 j	Histology score
	CON	DSS	LPH (5 mg/kg) +DSS
	0.593395	3.78476	2.77812
	0.196332	3.92063	3.18317
	0.985025	5.03169	3.28741
	1.95588	4.74743	3.05091
	0.527683	3.81665	2.8344
	1.12169	4.61884	3.70598

## Sheet: Figure S2
Figure S2 a	Bodyweight (% at day 0)
Day	CON						TNBS						LRP (5 mg/kg)+TNBS						LPP (5 mg/kg)+TNBS
0	100	100	100	100	100	100	100	100	100	100	100	100	100	100	100	100	100	100	100	100	100	100	100	100
1	100.534	95	96.0628	95.3289	102.149	100.206	90.8324	89.968	97.4255	91.0517	102.174	92.3394	96.0971	94.3317	93.6876	95.494	103.389	91.7567	88.5437	95.5248	93.3979	90.6895	95.2418	96.2939
2	99.903	101.59	97.5508	99.0157	100.425	101.647	89.9032	87.9905	90.8035	92.1552	94.977	90.2146	83.9466	87.0887	95.5573	95.7479	93.1939	92.7123	87.8382	90.6247	95.301	89.2034	88.7346	89.508
3	103.783	100.937	95.6174	99.0738	100.766	99.4646	83.6462	82.4773	92.8898	86.3621	95.021	88.4709	86.6751	88.8084	90.0047	97.3339	95.7313	91.8259	88.0508	90.0594	88.8219	89.7045	88.5864	88.6113
4	102.473	106.358	97.7819	101.566	98.7665	102.471	77.2384	75.962	84.2073	84.2328	77.0017	88.01	80.558	90.6616	86.3662	98.2162	90.8348	86.2025	87.6275	86.9541	85.8986	88.8073	86.9857	81.7792
Figure S2 b	Colon length (cm)
	CON	TNBS	LRP (5 mg/kg)+TNBS	LPP (5 mg/kg) +TNBS
	9	6.7	8.1	7.9
	9.6	6.3	8	7.5
	8.9	5.8	7.2	7.6
	7.9	5.1	7.5	6.1
	8	5.6	6.1	6.8
	8.2	5.2	6.5	6.5
Figure S2 c	FITC-dextran (µg/ml)
	CON	TNBS	LPH (1 mg/kg) +TNBS	LPH (5 mg/kg) +TNBS
	5.2	12.3	11.3	12.6
	4	12.9	6.6	11.2
	5.1	12.1	9.6	12.6
	4.5	15.9	8	10.1
	5.1	12	11	9
	6.7	20.7	13.3	10.1
Figure S2 e	Histology score
	CON	TNBS	LPH (1 mg/kg) +TNBS	LPH (5 mg/kg) +TNBS
	0.5	3.2	2.8	2.6
	0.3	2.9	3	1.6
	1.1	2.9	2.6	2.8
	0.6	4.1	2.1	2.8
	1.1	3.3	3.1	2.9
	0.7	4.8	2.4	2.2

## Sheet: Figure S3
Figure S3 a										Figure S3 b
Figure S3 c										Figure S3 d
Figure S3 e										Figure S3 f

[truncated: 2 more sheets: Figure S4, Figure S6]
